# Supplementary material for: Langbiangia, a new genus of Gesneriaceae endemic to Langbiang Plateau, southern Vietnam and a taxonomic endeavor to achieve key targets of the post-2020 global biodiversity framework
Source: PLoS One. 2023 May 17;18(5):e0284650. doi: 10.1371/journal.pone.0284650 (PMC10191291; doi:10.1371/journal.pone.0284650)
Supplement: S1 Table — (XLSX) [file pone.0284650.s007.xlsx]

## Sheet: 工作表1
Tribe	Subtribe	Taxon	GenBank Accessions		Möller et al. (2016)
			trnL-F	ITS / ITS1, ITS2
Trichosporeae	Didymocarpinae	Aeschynanthus bracteatus Wall. ex A.DC.	FJ501501	AF349203, AF349284	v
Trichosporeae	Didymocarpinae	Aeschynanthus lancilimbus W.T.Wang	FJ501499	HQ632992	v
Trichosporeae	Didymocarpinae	Aeschynanthus micranthus C.B.Clarke	FJ501500	AF349218, AF349299	v
Trichosporeae	Didymocarpinae	Aeschynanthus rhododendron Ridl.	HQ632895	FJ501333	v
Trichosporeae	Didymocarpinae	Aeschynanthus roseoflorus Mendum	HQ632896	HQ632993	v
Trichosporeae	Didymocarpinae	Agalmyla biflora (Elmer) Hilliard & B.L.Burtt	FJ501541	FJ501361	v
Trichosporeae	Didymocarpinae	Agalmyla bilirana Hilliard & B.L.Burtt	HQ632891	HQ632988	v
Trichosporeae	Didymocarpinae	Agalmyla clarkei (Elmer) B.L.Burtt	FJ501540	FJ501360	v
Trichosporeae	Didymocarpinae	Agalmyla glabra (Copel. ex Merr.) Hilliard & B.L.Burtt	HQ632892	HQ632989	v
Trichosporeae	Didymocarpinae	Agalmyla paucipilosa Hilliard & B.L.Burtt	HQ632893	HQ632990	v
Trichosporeae	Didymocarpinae	Agalmyla sojoliana Hilliard & B.L.Burtt	HQ632894	HQ632991	v
Trichosporeae	Didymocarpinae	Allocheilos guangxiensis H.Q.Wen, Y.G.Wei & S.H.Zhong	HQ632897	HQ632994	v
Trichosporeae	Didymocarpinae	Allostigma guangxiense W.T.Wang	HQ632880	HQ632977	v
Trichosporeae	Didymocarpinae	Anna mollifolia (W.T.Wang) W.T.Wang & K.Y.Pan	FJ501543	AF055050, AF055051	v
Trichosporeae	Didymocarpinae	Anna ophiorrhizoides (Hemsl.) B.L.Burtt & R.A.Davidson	HQ632937	HQ633034	v
Trichosporeae	Didymocarpinae	Anna submontana Pellegr.	FJ501542	FJ501362	v
Trichosporeae	Didymocarpinae	Billolivia longipetiolata D.J.Middleton & Luu	KU985108	KU985112	v
Trichosporeae	Didymocarpinae	Billolivia minutiflora D.J.Middleton & H.J.Atkins	KU985109	KU985113	v
Trichosporeae	Didymocarpinae	Billolivia vietnamensis D.J.Middleton & Luu	KU985110	KU985114	v
Trichosporeae	Didymocarpinae	Billolivia violacea D.J.Middleton & H.J.Atkins	KU985111	KU985115	v
Trichosporeae	Didymocarpinae	Briggsiopsis delavayi (Franch.) K.Y.Pan	HQ632879	HQ632976	v
Trichosporeae	Didymocarpinae	Cathayanthe biflora Chun	HQ632899	HQ632996	v
Trichosporeae	Didymocarpinae	Chayamaritia banksiae D.J.Middleton	KP325433	KP325426	v
Trichosporeae	Didymocarpinae	Chayamaritia smitinandii (B.L.Burtt) D.J.Middleton	KP325432	KP325425	v
Trichosporeae	Didymocarpinae	Codonoboea albomarginata (Hemsl.) Kiew	AJ492297	HQ632961	v
Trichosporeae	Didymocarpinae	Codonoboea codonion (Kiew) C.L.Lim	JF912538	JF912565	v
Trichosporeae	Didymocarpinae	Codonoboea corrugata (Mendum) D.J.Middleton	FJ501484	HQ632962	v
Trichosporeae	Didymocarpinae	Codonoboea floribunda (M.R.Hend.) C.L.Lim	JF912539	JF912566	v
Trichosporeae	Didymocarpinae	Codonoboea malayana (Hook.f.) Kiew	JF912541	JF912568	v
Trichosporeae	Didymocarpinae	Codonoboea venusta (Ridl.) Kiew	JF912545	JF912572	v
Trichosporeae	Didymocarpinae	Conandron ramondioides Siebold & Zucc.	FJ501515	FJ501340	v
Trichosporeae	Didymocarpinae	Cyrtandra cumingii C.B.Clarke	HQ632905	HQ633002	v
Trichosporeae	Didymocarpinae	Cyrtandra cupulata Ridl.	FJ501532	AY818826, AY818861	v
Trichosporeae	Didymocarpinae	Cyrtandra glabra Banks ex C.F.Gaertn.	AY423136	FJ501353	v
Trichosporeae	Didymocarpinae	Cyrtandra kusaimontana Hosok.	HQ632907	EU919945	v
Trichosporeae	Didymocarpinae	Cyrtandra longifolia (Wawra) Hillebr. ex C.B.Clarke	FJ501531	EU919939	v
Trichosporeae	Didymocarpinae	Cyrtandra pendula Blume	FJ501530	FJ501354	v
Trichosporeae	Didymocarpinae	Deinostigma cicatricosum (W.T.Wang) D.J.Middleton & Mich.Möller	JX506817	JX506925	v
Trichosporeae	Didymocarpinae	Deinostigma cicatricosum (W.T.Wang) D.J.Middleton & Mich.Möller	KU990886	KU990890	v
Trichosporeae	Didymocarpinae	Deinostigma cyrtocarpum (D.Fang & L.Zeng) Mich.Möller & H.J.Atkins	KU990885	KU990889	v
Trichosporeae	Didymocarpinae	Deinostigma eberhardtii (Pellegr.) D.J.Middleton & H.J.Atkins (Bach 0512)	OP617258	OP605498
Trichosporeae	Didymocarpinae	Deinostigma minutihamata (D.Wood) D.J.Middleton & H.J.Atkins	MT075730	MT066216
Trichosporeae	Didymocarpinae	Deinostigma poilanei (Pellegr.) W.T.Wang & Z.Y.Li	KU990888	KU990892	v
Trichosporeae	Didymocarpinae	Deinostigma poilanei (Pellegr.) W.T.Wang & Z.Y.Li = Langbiangia poilanei (Pellegr.) Luu, C.L.Hsieh & K.F.Chung	MK746273	MK747169
Trichosporeae	Didymocarpinae	Deinostigma sp. (Bach 0513)	OP617259	OP605499
Trichosporeae	Didymocarpinae	Deinostigma tamianum (B.L.Burtt) D.J.Middleton & H.J.Atkins	KU990887	KU990891	v
Trichosporeae	Didymocarpinae	Didymocarpus antirrhinoides A.Weber	FJ501513	DQ912671	v
Trichosporeae	Didymocarpinae	Didymocarpus citrinus Ridl.	AJ492293	DQ912669	v
Trichosporeae	Didymocarpinae	Didymocarpus cordatus Wall. ex A.DC.	AJ492294	DQ912673	v
Trichosporeae	Didymocarpinae	Didymocarpus podocarpus C.B.Clarke	FJ501514	DQ912688	v
Trichosporeae	Didymocarpinae	Didymocarpus stenanthos C.B.Clarke	FJ501512	DQ912687	v
Trichosporeae	Didymocarpinae	Didymocarpus villosus D.Don	HQ632904	HQ633001	v
Trichosporeae	Didymocarpinae	Didymostigma obtusum (C.B.Clarke) W.T.Wang	HQ632875	HQ632971	v
Trichosporeae	Didymocarpinae	Didymostigma trichanthera C.X.Ye & X.G.Shi	HQ632876	HQ632972	v
Trichosporeae	Didymocarpinae	Glabrella longipes (Hemsl. ex Oliv.) Mich.Möller & W.H.Chen	FJ501545	AF055052, AF055053	v
Trichosporeae	Didymocarpinae	Glabrella mihieri (Franch.) Mich. Möller & W.H.Chen	FJ501544	FJ501363	v
Trichosporeae	Didymocarpinae	Gyrocheilos chorisepalus W.T.Wang var. synsepalus W.T.Wang	HQ632900	HQ632997	v
Trichosporeae	Didymocarpinae	Gyrocheilos lasiocalyx W.T.Wang	HQ632901	HQ632998	v
Trichosporeae	Didymocarpinae	Gyrocheilos retrotrichus W.T.Wang	HQ632902	HQ632999	v
Trichosporeae	Didymocarpinae	Gyrocheilos retrotrichus W.T.Wang var. oligolobus W.T.Wang	HQ632903	HQ633000	v
Trichosporeae	Didymocarpinae	Hemiboea bicornuta (Hayata) Ohwi	FJ501534	FJ501356	v
Trichosporeae	Didymocarpinae	Hemiboea cavaleriei H.Lév.	FJ501533	FJ501355	v
Trichosporeae	Didymocarpinae	Hemiboea omeiensis W.T.Wang	HQ632886	HQ632983	v
Trichosporeae	Didymocarpinae	Hemiboea ovalifolia (W.T.Wang) A.Weber & Mich.Möller	HQ632883	HQ632980	v
Trichosporeae	Didymocarpinae	Hemiboea purpureotincta (W.T.Wang) A.Weber & Mich.Möller	HQ632884	HQ632981	v
Trichosporeae	Didymocarpinae	Hemiboea subcapitata C.B.Clarke	FJ501535	FJ501357	v
Trichosporeae	Didymocarpinae	Henckelia anachoreta (Hance) D.J.Middleton & Mich.Möller	HQ632870	HQ632966	v
Trichosporeae	Didymocarpinae	Henckelia bifolia (D.Don) A.Dietr.	JF912522	JF912549	v
Trichosporeae	Didymocarpinae	Henckelia dielsii (Borza) D.J.Middleton & Mich.Möller	HQ632871	HQ632967	v
Trichosporeae	Didymocarpinae	Henckelia floccosa (Thwaites) A.Weber & B.L.Burtt	FJ501486	HQ632964	v
Trichosporeae	Didymocarpinae	Henckelia grandifolia A.Dietr.	JF912527	JF912554	v
Trichosporeae	Didymocarpinae	Henckelia incana (Vahl) Spreng.	HQ632869	HQ632965	v
Trichosporeae	Didymocarpinae	Henckelia pumila (D.Don) A.Dietr.	FJ501491	FJ501327	v
Trichosporeae	Didymocarpinae	Henckelia urticifolia (D.Don) A.Dietr.	FJ501492	FJ501328	v
Trichosporeae	Didymocarpinae	Hexatheca fulva C.B.Clarke	HQ632873	HQ632969	v
Trichosporeae	Didymocarpinae	Langbiangia annamensis (Pellegr.) Luu, C.L.Hsieh & K.F.Chung (CR024)	OP617260	OP605500
Trichosporeae	Didymocarpinae	Langbiangia annamensis (Pellegr.) Luu, C.L.Hsieh & K.F.Chung (BD77)	OP508008	OP508034
Trichosporeae	Didymocarpinae	Langbiangia scutellifolia (Luu, N.L.Vu & T.Q.T.Nguyen) Luu, C.L.Hsieh & K.F.Chung	OP508007	OP508033
Trichosporeae	Didymocarpinae	Langbiangia poilanei (Pellegr.) Luu, C.L.Hsieh & K.F.Chung (CR027)	OP617261	OP605501
Trichosporeae	Didymocarpinae	Langbiangia poilanei (Pellegr.) Luu, C.L.Hsieh & K.F.Chung (CR028)	OP617262	OP605502
Trichosporeae	Didymocarpinae	Liebigia barbata (Jack) D.J.Middleton	FJ501538	FJ501359	v
Trichosporeae	Didymocarpinae	Loxostigma fimbrisepalum K.Y.Pan	FJ501507	KU985104	v
Trichosporeae	Didymocarpinae	Loxostigma glabrifolium D.Fang & K.Y.Pan	HQ632910	HQ633006	v
Trichosporeae	Didymocarpinae	Loxostigma griffithii (Wight) C.B.Clarke	FJ501508	FJ501338	v
Trichosporeae	Didymocarpinae	Loxostigma sp. Gaoligong Shan 7668	AY423137	HQ633005	v
Trichosporeae	Didymocarpinae	Lysionotus chingii Chun ex W.T.Wang	FJ501498	FJ501332	v
Trichosporeae	Didymocarpinae	Lysionotus forrestii W.W.Sm.	FJ501495	AF349152, AF349233	v
Trichosporeae	Didymocarpinae	Lysionotus pauciflorus Maxim.	FJ501497	FJ501331	v
Trichosporeae	Didymocarpinae	Lysionotus petelotii Pellegr.	FJ501496	HQ632974	v
Trichosporeae	Didymocarpinae	Metapetrocosmea peltata (Merr. & Chun) W.T.Wang	HQ632872	HQ632968	v
Trichosporeae	Didymocarpinae	Michaelmoelleria vietnamensis F.Wen, Z.B.Xin & T.V.Do	MN787054	MN783373	v
Trichosporeae	Didymocarpinae	Microchirita aff. hamosa (R.Br.) Yin Z. Wang	JF912524	JF912551	v
Trichosporeae	Didymocarpinae	Microchirita caliginosa (C.B.Clarke) Yin Z. Wang	FJ501488	FJ501325	v
Trichosporeae	Didymocarpinae	Microchirita lavandulacea (Stapf) Yin Z. Wang	FJ501487	FJ501324	v
Trichosporeae	Didymocarpinae	Microchirita sericea (Ridl.) A.Weber & Rafidah	JF912521	JF912548	v
Trichosporeae	Didymocarpinae	Microchirita tubulosa (Craib) A.Weber & D.J.Middleton	JF912531	JF912558	v
Trichosporeae	Didymocarpinae	Microchirita viola (Ridl.) A.Weber & Rafidah	JF912533	JF912560	v
Trichosporeae	Didymocarpinae	Oreocharis argyreia Chun ex K.Y.Pan	HQ632919	HQ633015	v
Trichosporeae	Didymocarpinae	Oreocharis begoniifolia (H.W.Li) Mich.Möller & A.Weber	HQ632929	HQ633025	v
Trichosporeae	Didymocarpinae	Oreocharis benthamii C.B.Clarke	JF697584	JF697572	v
Trichosporeae	Didymocarpinae	Oreocharis cotinifolia (W.T.Wang) Mich.Möller & A.Weber	HQ632914	HQ633010	v
Trichosporeae	Didymocarpinae	Oreocharis craibii Mich.Möller & A.Weber	HQ632921	HQ633017	v
Trichosporeae	Didymocarpinae	Oreocharis dasyantha Chun var. ferruginosa K.Y.Pan	HQ632918	HQ633014	v
Trichosporeae	Didymocarpinae	Oreocharis longifolia (Craib) Mich.Möller & A.Weber	HQ632934	HQ633030	v
Trichosporeae	Didymocarpinae	Oreocharis mileensis (W.T.Wang) Mich.Möller & A.Weber	HQ632928	HQ633024	v
Trichosporeae	Didymocarpinae	Oreocharis ronganensis (K.Y.Pan) Mich.Möller & A.Weber	HQ632927	HQ633023	v
Trichosporeae	Didymocarpinae	Oreocharis stewardii (Chun) Mich.Möller & A.Weber	HQ632926	HQ633022	v
Trichosporeae	Didymocarpinae	Petrocodon coriaceifolius (Y.G.Wei) Y.G.Wei & Mich. Möller	HQ632943	HQ633040	v
Trichosporeae	Didymocarpinae	Petrocodon dealbatus Hance	FJ501537	FJ501358	v
Trichosporeae	Didymocarpinae	Petrocodon ferrugineus Y.G.Wei	HQ632946	HQ633043	v
Trichosporeae	Didymocarpinae	Petrocodon hancei (Hemsl.) A.Weber & Mich.Möller	HQ632944	HQ633041	v
Trichosporeae	Didymocarpinae	Petrocodon hechiensis (Y.G.Wei, Yan Liu & F.Wen) Y.G.Wei & Mich.Möller	HQ632942	HQ633039	v
Trichosporeae	Didymocarpinae	Petrocodon integrifolius (D.Fang & L.Zeng) A.Weber & Mich. Möller	HQ632940	HQ633037	v
Trichosporeae	Didymocarpinae	Petrocodon scopulorum (Chun) Yin Z.Wang	HQ632947	HQ633044	v
Trichosporeae	Didymocarpinae	Petrocodon viridescens W.H.Chen, Mich.Möller & Y.M.Shui	HQ632939	HQ633036	v
Trichosporeae	Didymocarpinae	Petrocosmea kerrii Craib	FJ501502	FJ501334	v
Trichosporeae	Didymocarpinae	Petrocosmea minor Hemsl.	FJ501504	KU985106	v
Trichosporeae	Didymocarpinae	Petrocosmea nervosa Craib	AJ492299	FJ501335	v
Trichosporeae	Didymocarpinae	Petrocosmea sericea C.Y.Wu ex H.W.Li	FJ501503	KU985105	v
Trichosporeae	Didymocarpinae	Primulina annamensis (Pellegr.) Mich.Möller & A.Weber =Langbiangia annamensis (Pellegr.) Luu, C.L.Hsieh & K.F.Chung	MK746269	MK747170
Trichosporeae	Didymocarpinae	Primulina dryas (Dunn) Mich. Möller & A.Weber	FJ501524	FJ501348	v
Trichosporeae	Didymocarpinae	Primulina fimbrisepala (Hand.- Mazz.) Yin Z.Wang	JX506785	JX506893	v
Trichosporeae	Didymocarpinae	Primulina gemella (D.Wood) Yin Z.Wang	FJ501523	FJ501345	v
Trichosporeae	Didymocarpinae	Primulina glandulosa (D.Fang et al.) Yin Z.Wang	DQ872804	DQ872841	v
Trichosporeae	Didymocarpinae	Primulina hochiensis (C.C.Huang & X.X.Chen) Mich.Möller & A.Weber	JX506795	JX506903	v
Trichosporeae	Didymocarpinae	Primulina liguliformis (W.T.Wang) Mich.Möller & A.Weber	JX506804	JX506912	v
Trichosporeae	Didymocarpinae	Primulina linearifolia (W.T.Wang) Yin Z.Wang	DQ872810	DQ872834	v
Trichosporeae	Didymocarpinae	Primulina longgangensis (W.T.Wang) Yin Z.Wang	AJ492290	FJ501347	v
Trichosporeae	Didymocarpinae	Primulina luochengensis (Yan Liu & W.B.Xu) Mich.Möller & A.Weber	HQ632949	HQ633046	v
Trichosporeae	Didymocarpinae	Primulina minutimaculata (D.Fang et W.T.Wang) Yin Z.Wang	DQ872815	DQ872828	v
Trichosporeae	Didymocarpinae	Primulina ophiopogoides (D.Fang et W.T.Wang) Yin Z.Wang	DQ872814	DQ872829	v
Trichosporeae	Didymocarpinae	Primulina pinnata (W.T.Wang) Yin Z.Wang	FJ501526	FJ501349	v
Trichosporeae	Didymocarpinae	Primulina pseudoglandulosa W.B.Xu & K.F.Chung	HQ632948	HQ633045	v
Trichosporeae	Didymocarpinae	Primulina renifolia (D.Fang & D.H.Qin) Yin Z.Wang	KU985103	KU985107	v
Trichosporeae	Didymocarpinae	Primulina tabacum Hance	AJ492300	FJ501352	v
Trichosporeae	Didymocarpinae	Primulina wentsaii (D.Fang & L.Zeng) Yin Z.Wang	DQ872812	DQ872831	v
Trichosporeae	Didymocarpinae	Pseudochirita guangxiensis (S.Z.Huang ) W.T.Wang	HQ632908	HQ633003	v
Trichosporeae	Didymocarpinae	Pseudochirita guangxiensis (S.Z.Huang) W.T.Wang var. glauca Y.G.Wei & Yan Liu	HQ632909	HQ633004	v
Trichosporeae	Didymocarpinae	Rachunia cymbiformis D.J.Middleton	MK386954	MK391004
Trichosporeae	Didymocarpinae	Raphiocarpus sinicus Chun	HQ632877	HQ632973	v
Trichosporeae	Didymocarpinae	Ridleyandra petiolata (Ridl.) A. Weber	HQ632935	HQ633032	v
Trichosporeae	Didymocarpinae	Ridleyandra porphyrantha (A.Weber & Kiew) A.Weber	FJ501520	HQ633031	v
Trichosporeae	Didymocarpinae	Ridleyandra quercifolia (Ridl.) A.Weber	HQ632936	HQ633033	v
Trichosporeae	Streptocarpinae	Streptocarpus andohahelensis Humbert	FJ501449	AF316903
Trichosporeae	Streptocarpinae	Streptocarpus beampingaratrensis Humbert	FJ501448	AF316905
Trichosporeae	Streptocarpinae	Streptocarpus betsiliensis Humbert	FJ501445	FJ501302
Trichosporeae	Streptocarpinae	Streptocarpus dunnii Mast.	FJ501456	AF316951
Trichosporeae	Streptocarpinae	Streptocarpus elongatus Engl.	KR703963	KR704100
Trichosporeae	Streptocarpinae	Streptocarpus hilsenbergii R.Br.	FJ501450	AF316907
Trichosporeae	Streptocarpinae	Streptocarpus holstii Engl.	AJ492304	AF316917
Trichosporeae	Streptocarpinae	Streptocarpus ibityensis Humbert	FJ501455	AF316926
Trichosporeae	Streptocarpinae	Streptocarpus kimbozanus B.L.Burtt	KR703985	KR704114
Trichosporeae	Streptocarpinae	Streptocarpus papangae Humbert	FJ501444	AF316929
Trichosporeae	Streptocarpinae	Streptocarpus rexii (Bowie ex Hook.) Lindl.	AJ492305	AF316979
Trichosporeae	Streptocarpinae	Streptocarpus saxorum Engl.	FJ501447	AF316914
Trichosporeae	Streptocarpinae	Streptocarpus strigosus (Hook.f.) Nishii & Mich.Möller	FJ501454	FJ501306
Trichosporeae	Streptocarpinae	Streptocarpus vestitus (Baker) Christenh.	KR703923	KR704042
Trichosporeae	Loxocarpinae	Boea hygroscopica F.Muell.	KU203903	KU711810
Trichosporeae	Loxocarpinae	Boea magellanica Lam.	FJ501478	FJ501321
Trichosporeae	Loxocarpinae	Damrongia clarkeana (Hemsl.) C.Puglisi	KU203805	KU203806
Trichosporeae	Loxocarpinae	Damrongia fulva (Barnett) D.J.Middleton & A.Weber	KU203894	KU203799
Trichosporeae	Loxocarpinae	Damrongia lacunosa (Hook.f.) D.J.Middleton & A.Weber	JF912530	JF912557
Trichosporeae	Loxocarpinae	Damrongia orientalis (Craib) C.Puglisi	KU203892	KU203797
Trichosporeae	Loxocarpinae	Damrongia purpureolineata Kerr ex Craib	JF912535	JF912562
Trichosporeae	Loxocarpinae	Damrongia sumatrana (B.L.Burtt) C.Puglisi	KU203895	KU203800
Trichosporeae	Loxocarpinae	Damrongia trisepala (Barnett) D.J.Middleton & A.Weber	KU203899	KU203804
Trichosporeae	Loxocarpinae	Dorcoceras geoffrayi (Pellegr.) C.Puglisi	KU203876	KU203781
Trichosporeae	Loxocarpinae	Dorcoceras hygrometrica Bunge	FJ501476	FJ501319
Trichosporeae	Loxocarpinae	Emarhendia bettiana (M.R.Hend.) Kiew, A.Weber & B.L.Burtt	HQ632864	HQ632955
Trichosporeae	Loxocarpinae	Kaisupeea herbacea (C.B.Clarke) B.L.Burtt	KU203926	KU203831
Trichosporeae	Loxocarpinae	Kaisupeea orthocarpa B.L.Burtt	KU203929	KU203834
Trichosporeae	Loxocarpinae	Loxocarpus angustifolius Ridl.	KU203919	KU203824
Trichosporeae	Loxocarpinae	Loxocarpus argenteus B.L.Burtt	KU203912	KU203817
Trichosporeae	Loxocarpinae	Loxocarpus holttumii M.R.Hend.	KU203916	KU203821
Trichosporeae	Loxocarpinae	Loxocarpus incanus R.Br.	KU203905	KU203810
Trichosporeae	Loxocarpinae	Loxocarpus incanus R.Br. var. sekayuensis (Banka & Kiew) T.L.Yao	KU203907	KU203812
Trichosporeae	Loxocarpinae	Loxocarpus repens B.L.Burtt	KU203915	KU203820
Trichosporeae	Loxocarpinae	Loxocarpus rufescens (C.B.Clarke) B.L.Burtt	KU203917	KU203822
Trichosporeae	Loxocarpinae	Loxocarpus semitortus (C.B.Clarke) Ridl.	KU203918	KU203823
Trichosporeae	Loxocarpinae	Loxocarpus sericiflavus (Kiew & Banka) T.L.Yao	KU203921	KU203826
Trichosporeae	Loxocarpinae	Loxocarpus verbeniflos (C.B.Clarke) B.L.Burtt	KU203913	KU203818
Trichosporeae	Loxocarpinae	Loxocarpus violoides (C.B.Clarke) T.L.Yao	KU203914	KU203819
Trichosporeae	Loxocarpinae	Middletonia evrardii (Pellegr.) C.Puglisi	KU203885	KU203790
Trichosporeae	Loxocarpinae	Middletonia multiflora (R.Br.) C.Puglisi	KU203886	KU203791
Trichosporeae	Loxocarpinae	Middletonia regularis (Ridl.) C.Puglisi	KU203884	KU203789
Trichosporeae	Loxocarpinae	Orchadocarpa lilacina Ridl.	HQ632863	HQ632954
Trichosporeae	Loxocarpinae	Ornithoboea arachnoidea (Diels) Craib	KU203930	KU203835
Trichosporeae	Loxocarpinae	Ornithoboea barbanthera B.L.Burtt	KU203934	KU203839
Trichosporeae	Loxocarpinae	Ornithoboea flexuosa (Ridl.) B.L.Burtt	KU203931	KU203836
Trichosporeae	Loxocarpinae	Ornithoboea grandiflora D.J.Middleton	KY580772	KY580822
Trichosporeae	Loxocarpinae	Ornithoboea maxwellii S.M.Scott	KY580774	KY580824
Trichosporeae	Loxocarpinae	Ornithoboea occulta B.L.Burtt	KU203933	KU203838
Trichosporeae	Loxocarpinae	Ornithoboea pseudoflexuosa B.L.Burtt	KU204040	KU203968
Trichosporeae	Loxocarpinae	Ornithoboea puglisiae S.M.Scott	KU203935	KU203840
Trichosporeae	Loxocarpinae	Ornithoboea wildeana Craib	JN934710	JN934752
Trichosporeae	Loxocarpinae	Paraboea birmanica (Craib) C.Puglisi	KU203944	KU203849
Trichosporeae	Loxocarpinae	Paraboea burttii Z.R.Xu	KU203953	KU203858
Trichosporeae	Loxocarpinae	Paraboea capitata Ridl. var. oblongifolia Ridl.	KU203956	KU203861
Trichosporeae	Loxocarpinae	Paraboea crassifolia (Hemsl.) B.L.Burtt	KU204042	KU203970
Trichosporeae	Loxocarpinae	Paraboea divaricata (Ridl.) B.L.Burtt	KU203960	KU203865
Trichosporeae	Loxocarpinae	Paraboea glandulosa (B.L.Burtt) C.Puglisi	HQ632867	HQ632959
Trichosporeae	Loxocarpinae	Paraboea middletonii Triboun	KU203940	KU203845
Trichosporeae	Loxocarpinae	Paraboea neurophylla (Collett & Hemsl.) B.L.Burtt	JN934727	JN934769
Trichosporeae	Loxocarpinae	Paraboea swinhoei (Hance) B.L.Burtt	JN934733	JN934775
Trichosporeae	Loxocarpinae	Paraboea trachyphylla Z.R.Xu & B.L.Burtt	JN934735	JN934777
Trichosporeae	Loxocarpinae	Paraboea umbellata (Drake) B.L.Burtt	JN934737	JN934779
Trichosporeae	Loxocarpinae	Paraboea velutina (W.T.Wang & C.Z.Gao) B.L.Burtt	JN934738	JN934780
Trichosporeae	Loxocarpinae	Paraboea verticillata (Ridl.) B.L.Burtt	JN934739	JN934781
Trichosporeae	Loxocarpinae	Rhabdothamnopsis sinensis Hemsl.	KU203923	KU203828
Trichosporeae	Loxocarpinae	Senyumia minutiflora (Ridl.) Kiew, A.Weber & B.L.Burtt	HQ632865	HQ632957
Trichosporeae	Loxocarpinae	Somrania albiflora D.J.Middleton	KU203887	KU203792
Trichosporeae	Loxocarpinae	Somrania flavida D.J.Middleton & Triboun	KU203889	KU203794
Trichosporeae	Loxocarpinae	Somrania lineata D.J.Middleton & Triboun	KU203888	KU203793
Trichosporeae	Loxocarpinae	Spelaeanthus chinii Kiew, A.Weber & B.L.Burtt	FJ501457	FJ501307
Trichosporeae	Leptoboeinae	Beccarinda tonkinensis (Pellegr.) B.L.Burtt	KM232644	KJ475423
Trichosporeae	Leptoboeinae	Boeica multinervia K.Y.Pan	HQ632861	HQ632951
Trichosporeae	Leptoboeinae	Boeica ornithocephalantha F.Wen, T.V.Do & Y.G.Wei	MH629756	MH629748
Trichosporeae	Leptoboeinae	Leptoboea multiflora (C.B.Clarke) Benth. ex Gamble	FJ501442	KY271204
Trichosporeae	Leptoboeinae	Platystemma violoides Wall.	FJ501443	-
Trichosporeae	Leptoboeinae	Rhynchotechum discolor (Maxim.) B.L.Burtt	FJ501436	AB871591
Trichosporeae	Leptoboeinae	Rhynchotechum ellipticum (Wall. ex D.Dietr.) A.DC.	KM232661	KJ475431
Trichosporeae	Leptoboeinae	Rhynchotechum formosanum Hatus.	KM232662	KJ475412
Trichosporeae	Ramondinae	Haberlea rhodopensis Friv.	KP773257	KP773236
Trichosporeae	Ramondinae	Jancaea heldreichii (Boiss.) Boiss.	FJ501439	-
Trichosporeae	Ramondinae	Ramonda myconi (L.) Rchb.	AJ492301	GU350650
Trichosporeae	Ramondinae	Ramonda nathaliae Pančić & Petrovič	GU350682	KP773238
Trichosporeae	Ramondinae	Ramonda serbica Pančić	KP773239	KP773259
Trichosporeae	Litostigminae	Litostigma coriaceifolium Y.G.Wei, F.Wen & Mich.Möller	-	Xu et al. (2021)
Trichosporeae	Litostigminae	Litostigma crystallinum Y.M.Shui & W.H.Chen	-	Xu et al. (2021)
Trichosporeae	Litostigminae	Litostigma napoense Y.Feng Huang, B.M.Wang & Y.S.Chen	-	Xu et al. (2021)
Trichosporeae	Litostigminae	Litostigma pingbianense Y.S.Chen & B.M.Wang	-	Xu et al. (2021)
Trichosporeae	Didissandrinae	Didissandra elongata (Jack) C.B.Clarke subsp. minor (Ridl.) A.Weber & B.L.Burtt	KP325427	KP325420
Trichosporeae	Didissandrinae	Didissandra frutescens (Jack) C.B.Clarke	FJ501522	JN934793
Trichosporeae	Didissandrinae	Didissandra sp. MM-2015	KP325428	KP325421
Trichosporeae	Didissandrinae	Tribounia grandiflora D.J.Middleton	JX839281	JX839280
Trichosporeae	Didissandrinae	Tribounia venosa (Barnett) D.J.Middleton	JX839282	JX839283
Trichosporeae	Tetraphyllinae	Tetraphylloides roseus (Stapf) Doweld	FJ501434	HQ632950
Trichosporeae	Corallodiscinae	Corallodiscus kingianus (Craib) B.L.Burtt	GU350663	GU350630
Trichosporeae	Corallodiscinae	Corallodiscus lanuginosus (Wall. ex R.Br.) B.L.Burtt	GU350662	GU350631
Trichosporeae	Corallodiscinae	Corallodiscus conchifolius Batalin	FJ501433	KY271205
Trichosporeae	Jerdoniinae	Jerdonia indica Wight	FJ501429	KY271203
Epithemateae	Monophyllaeinae	Monophyllaea elongata B.L.Burtt	AJ492279	-
Epithemateae	Monophyllaeinae	Monophyllaea glauca C.B.Clarke	AJ492280	-
Epithemateae	Monophyllaeinae	Monophyllaea hirticalyx Franch.	AJ492281	-
Epithemateae	Monophyllaeinae	Monophyllaea horsfieldii R.Br.	AJ492269	-
Epithemateae	Monophyllaeinae	Whytockia purpurascens Yin Z.Wang	FJ501428	-
Epithemateae	Monophyllaeinae	Whytockia sasakii (Hayata) B.L.Burtt	AJ492288	-
Epithemateae	Monophyllaeinae	Whytockia tsiangiana (Hand.-Mazz.) A.Weber	AJ492289	-
Epithemateae	Loxoniinae	Loxonia hirsuta Jack	AJ492278	-
Epithemateae	Loxoniinae	Stauranthera grandifolia Benth.	AJ492287	KJ475410
Epithemateae	Epithematinae	Epithema membranaceum (King) Kiew	AJ492274	-
Epithemateae	Epithematinae	Epithema ceylanicum Gardner	AJ492276	-
Epithemateae	Loxotidinae	Rhynchoglossum obliquum Blume	GU350683	GU350652
Epithemateae	Loxotidinae	Rhynchoglossum notonianum (Wall.) B.L.Burtt	AJ492283	-
Epithemateae	Loxotidinae	Rhynchoglossum azureum (Schlechtd.) B.L.Burtt	AJ492282	-
Titanotricheae	-	Titanotrichum oldhamii (Hemsl.) Soler.	GQ383579	GQ344557
Möller M, Nishii K, Atkins HJ, Kong HH, Kang M, Wei YG, Wen F, Hong X, Middleton DJ (2016) An expansion of the genus Deinostigma (Gesneriaceae). Gardens’ Bulletin (Singapore) 68(1): 145-172.
Xu L, Chen Y, Huang Y, Wang B (2021) Two new species of Litostigma (Gesneriaceae) from China Vietnam border area based on morphological and molecular data, and modification of stigma character of the genus. Dryad Dataset. https://doi.org/10.5061/dryad.sn02v6x3d
