# Supplementary material for: Langbiangia, a new genus of Gesneriaceae endemic to Langbiang Plateau, southern Vietnam and a taxonomic endeavor to achieve key targets of the post-2020 global biodiversity framework
Source: PLoS One. 2023 May 17;18(5):e0284650. doi: 10.1371/journal.pone.0284650 (PMC10191291; doi:10.1371/journal.pone.0284650)
Supplement: S1 File — Concatenated alignment of ITS and trnL-F sequences and parameters for MrBayes. (NEX) [file pone.0284650.s008.nex]

#NEXUS
begin taxa;
	dimensions ntax=256;
	taxlabels
	Aeschynanthus_bracteatus
	Aeschynanthus_lancilimbus
	Aeschynanthus_micranthus
	Aeschynanthus_rhododendron
	Aeschynanthus_roseoflorus
	Agalmyla_biflora
	Agalmyla_bilirana
	Agalmyla_clarkei
	Agalmyla_glabra
	Agalmyla_paucipilosa
	Agalmyla_sojoliana
	Allocheilos_guangxiensis
	Allostigma_guangxiense
	Anna_mollifolia
	Anna_ophiorrhizoides
	Anna_submontana
	Beccarinda_tonkinensis
	Billolivia_longipetiolata
	Billolivia_minutiflora
	Billolivia_vietnamensis
	Billolivia_violacea
	Boea_hygroscopica
	Boea_magellanica
	Boeica_multinervia
	Boeica_ornithocephalantha
	Briggsiopsis_delavayi
	Cathayanthe_biflora
	Chayamaritia_banksiae
	Chayamaritia_smitinandii
	Codonoboea_albomarginata
	Codonoboea_codonion
	Codonoboea_corrugata
	Codonoboea_floribunda
	Codonoboea_malayana
	Codonoboea_venusta
	Conandron_ramondioides
	Corallodiscus_conchifolius
	Corallodiscus_kingianus
	Corallodiscus_lanuginosus
	Cyrtandra_cumingii
	Cyrtandra_cupulata
	Cyrtandra_glabra
	Cyrtandra_kusaimontana
	Cyrtandra_longifolia
	Cyrtandra_pendula
	Damrongia_clarkeana
	Damrongia_fulva
	Damrongia_lacunosa
	Damrongia_orientalis
	Damrongia_purpureolineata
	Damrongia_sumatrana
	Damrongia_trisepala
	Deinostigma_cicatricosum_MMO
	Deinostigma_cicatricosum_XWB
	Deinostigma_cyrtocarpum
	Deinostigma_eberhardtii_Bach_0512
	Deinostigma_minutihamata
	Deinostigma_poilanei
	Deinostigma_poilanei_POIL
	Deinostigma_sp_Bach_0513
	Deinostigma_tamianum
	Didissandra_elongata_subsp_minor
	Didissandra_frutescens
	Didissandra_sp_MM_2015
	Didymocarpus_antirrhinoides
	Didymocarpus_citrinus
	Didymocarpus_cordatus
	Didymocarpus_podocarpus
	Didymocarpus_stenanthos
	Didymocarpus_villosus
	Didymostigma_obtusum
	Didymostigma_trichanthera
	Dorcoceras_geoffrayi
	Dorcoceras_hygrometricum
	Emarhendia_bettiana
	Epithema_membranaceum
	Epithema_taiwanense
	Glabrella_longipes
	Glabrella_mihieri
	Gyrocheilos_chorisepalus_var_synsepalus
	Gyrocheilos_lasiocalyx
	Gyrocheilos_retrotrichus
	Gyrocheilos_retrotrichus_var_oligolobus
	Haberlea_rhodopensis
	Hemiboea_bicornuta
	Hemiboea_cavaleriei
	Hemiboea_omeiensis
	Hemiboea_ovalifolia
	Hemiboea_purpureotincta
	Hemiboea_subcapitata
	Henckelia_anachoreta
	Henckelia_bifolia
	Henckelia_dielsii
	Henckelia_floccosa
	Henckelia_grandifolia
	Henckelia_incana
	Henckelia_pumila
	Henckelia_urticifolia
	Hexatheca_fulva
	Jancaea_heldreichii
	Jerdonia_indica
	Kaisupeea_herbacea
	Kaisupeea_orthocarpa
	Langbangia_annamensis_ANNA
	Langbangia_annamensis_CR024
	Langbiangia_annamensis_BD77
	Langbiangia_scutellifolia
	Langbiangia_sp_CR027
	Langbiangia_sp_CR028
	Leptoboea_multiflora
	Liebigia_barbata
	Litostigma_coriaceifolium
	Litostigma_crystallinum
	Litostigma_napoense
	Litostigma_pingbianense
	Loxocarpus_angustifolius
	Loxocarpus_argenteus
	Loxocarpus_holttumii
	Loxocarpus_incanus
	Loxocarpus_incanus_var_sekayuensis
	Loxocarpus_repens
	Loxocarpus_rufescens
	Loxocarpus_semitortus
	Loxocarpus_sericiflavus
	Loxocarpus_verbeniflos
	Loxocarpus_violoides
	Loxonia_hirsuta
	Loxostigma_fimbrisepalum
	Loxostigma_glabrifolium
	Loxostigma_griffithii
	Loxostigma_sp_Gaoligong_Shan_7668
	Lysionotus_chingii
	Lysionotus_forrestii
	Lysionotus_pauciflorus
	Lysionotus_petelotii
	Metapetrocosmea_peltata
	Michaelmoelleria_vietnamensis
	Microchirita_aff_hamosa
	Microchirita_caliginosa
	Microchirita_lavandulacea
	Microchirita_sericea
	Microchirita_tubulosa
	Microchirita_viola
	Middletonia_evrardii
	Middletonia_multiflora
	Middletonia_regularis
	Monophyllaea_elongata
	Monophyllaea_glauca
	Monophyllaea_hirticalyx
	Monophyllaea_horsfieldii
	Orchadocarpa_lilacina
	Oreocharis_argyreia
	Oreocharis_begoniifolia
	Oreocharis_benthamii
	Oreocharis_cotinifolia
	Oreocharis_craibii
	Oreocharis_dasyantha_var_ferruginosa
	Oreocharis_longifolia
	Oreocharis_mileensis
	Oreocharis_ronganensis
	Oreocharis_stewardii
	Ornithoboea_arachnoidea
	Ornithoboea_barbanthera
	Ornithoboea_flexuosa
	Ornithoboea_grandiflora
	Ornithoboea_maxwellii
	Ornithoboea_occulta
	Ornithoboea_pseudoflexuosa
	Ornithoboea_puglisiae
	Ornithoboea_wildeana
	Paraboea_birmanica
	Paraboea_burttii
	Paraboea_capitata_var_oblongifolia
	Paraboea_crassifolia
	Paraboea_divaricata
	Paraboea_glandulosa
	Paraboea_middletonii
	Paraboea_neurophylla
	Paraboea_swinhoei
	Paraboea_trachyphylla
	Paraboea_umbellata
	Paraboea_velutina
	Paraboea_verticillata
	Petrocodon_coriaceifolius
	Petrocodon_dealbatus
	Petrocodon_ferrugineus
	Petrocodon_hancei
	Petrocodon_hechiensis
	Petrocodon_integrifolius
	Petrocodon_scopulorum
	Petrocodon_viridescens
	Petrocosmea_kerrii
	Petrocosmea_minor
	Petrocosmea_nervosa
	Petrocosmea_sericea
	Platystemma_violoides
	Primulina_dryas
	Primulina_fimbrisepala
	Primulina_gemella
	Primulina_glandulosa
	Primulina_hochiensis
	Primulina_liguliformis
	Primulina_linearifolia
	Primulina_longgangensis
	Primulina_luochengensis
	Primulina_minutimaculata
	Primulina_ophiopogoides
	Primulina_pinnata
	Primulina_pseudoglandulosa
	Primulina_renifolia
	Primulina_tabacum
	Primulina_wentsaii
	Pseudochirita_guangxiensis
	Pseudochirita_guangxiensis_var_glauca
	Rachunia_cymbiformis
	Ramonda_myconi
	Ramonda_nathaliae
	Ramonda_serbica
	Raphiocarpus_sinicus
	Rhabdothamnopsis_sinensis
	Rhynchoglossum_azureum
	Rhynchoglossum_notonianum
	Rhynchoglossum_obliquum
	Rhynchotechum_discolor
	Rhynchotechum_ellipticum
	Rhynchotechum_formosanum
	Ridleyandra_petiolata
	Ridleyandra_porphyrantha
	Ridleyandra_quercifolia
	Senyumia_minutiflora
	Somrania_albiflora
	Somrania_flavida
	Somrania_lineata
	Spelaeanthus_chinii
	Stauranthera_grandifolia
	Streptocarpus_andohahelensis
	Streptocarpus_beampingaratrensis
	Streptocarpus_betsiliensis
	Streptocarpus_dunnii
	Streptocarpus_elongatus
	Streptocarpus_hilsenbergii
	Streptocarpus_holstii
	Streptocarpus_ibityensis
	Streptocarpus_kimbozanus
	Streptocarpus_papangae
	Streptocarpus_rexii
	Streptocarpus_saxorum
	Streptocarpus_strigosus
	Streptocarpus_vestitus
	Tetraphyllum_roseum
	Titanotrichum_oldhamii
	Tribounia_grandiflora
	Tribounia_venosa
	Whytockia_purpurascens
	Whytockia_sasakii
	Whytockia_tsiangiana
;
end;
begin characters;
	dimensions nchar=1887;
	format datatype=dna missing=? gap=- interleave=yes;
	matrix
	Aeschynanthus_bracteatus	GGTATGGAAA-CTACTAAGTGAAGACTTTCAAATTCAGAGAAACCCTGGAATTAATAAAA
	Aeschynanthus_lancilimbus	GGTATGGAAACCTACTAAGTGAAAACTTTCAAATTCAGAGAAACCCTGGAATTAATAAAA
	Aeschynanthus_micranthus	GGTATGGAAACCTACTAAGTGAAGACTTTCAAATTCAGAGAAACCCTGGAATTAATAAAA
	Aeschynanthus_rhododendron	GGTATGGAAACCTACTAAGTGAAGACTTTCAAATTCAGAGAAACCCTGGAATTAATAAAA
	Aeschynanthus_roseoflorus	GGTATGGAAACCTACTAAGTGAAGACTTTCAAATTCAGAGAAACCCTGGAATTAATAAAA
	Agalmyla_biflora	GGTATGGAAACCTACTAAGTGAAGACTTTCAAATTCAGAGAAACCCTGGAATTAATAAAA
	Agalmyla_bilirana	AGTATGGAAACCTACTAAGTGAAGACTTTCAAATTCAGAGAAACCCTGGAATTAATAAAA
	Agalmyla_clarkei	GGTATGGAAACCTACTAAGTGAAGACTTTCAAATTCAGAGAAACCCTGGAATTAATAAAA
	Agalmyla_glabra	AGTATGGAAACCTACTAAGTGAAGACTTTCAAATTCAGAGAAACCCTGGAATTAATAAAA
	Agalmyla_paucipilosa	AGTATGGAAACCTACTAAGTGAAGACTTTCAAATTCAGAGAAACCCTGGAATTAATAAAA
	Agalmyla_sojoliana	AGTATGG-AACCTCTTAAGTGAAGACTTTCAAATTCAGAGAAACCCTGGAATTAATAAAA
	Allocheilos_guangxiensis	GGTATGG-AACCTACTAAGTGGAGACTTTCAAATTCAGAGAAACCCTGGAATTAATAAAA
	Allostigma_guangxiense	------------------GTGAAGACTTTCAAATTCAGAGAAACCCTGGAATTAATAAAA
	Anna_mollifolia	GGTATGGA-ACCTACTAAGTGAAGACTTTCAAATTCAGAGAAACCCTGGAATTAATAAAA
	Anna_ophiorrhizoides	GGTATGG-AACCTACTAAGTGAAGACTTTCAAATTCAGAGAAACCCTGGAATTAATAAAA
	Anna_submontana	GGTATGGACCCCTACTAAGTGAAGACTTCCAAATTCAGAGAAACCCTGGAATTAATAAAA
	Beccarinda_tonkinensis	------------TACTAAGTGAAGACTTTCAAATTCAGAGAAACCCTGGAATTAATAAAA
	Billolivia_longipetiolata	GGTATGGAAACCTACTAAGTGAAGACTTTCAAATTCAGAGAAACCCTGGAATTAATAAAA
	Billolivia_minutiflora	GGTATGGAAACCTACTAAGTGAAGACTTTCAAATTCAGAGAAACCCTGGAATTAATAAAA
	Billolivia_vietnamensis	------------------------------------------------------------
	Billolivia_violacea	GGTATGGAAACCTACTAAGTGAAGACTTTCAAATTCAGAGAAACCCTGGAATTAATAAAA
	Boea_hygroscopica	GGTATGGAAACCTACTAGGTGAAGACTTTCAAATTCAGAGAAACCCTGGAATTAATAAAA
	Boea_magellanica	GGTATGGAAACCTACTAGGTGAAGACTTTCAAATTCAGAGAAACCCTGGAATTAATAAAA
	Boeica_multinervia	GGTATGGAAACTTACTAAGTGAAGACTTTCAAATTCAGAGAAACCCTGGAATTAATAAAA
	Boeica_ornithocephalantha	-----------------------------CAAATTCAGAGAAACCCTGGAATTAATAAAA
	Briggsiopsis_delavayi	AGTATGGAAACCTACTAAGTGAAGACTTTCAAATTCAGAGAAACCCTGGAATTAATAAAA
	Cathayanthe_biflora	GGTATGG-AACCTACTAAGTGAAGACTTTCAAATTCAGAGAAACCCTGGAATTAATAAAA
	Chayamaritia_banksiae	------------------------------------------------------------
	Chayamaritia_smitinandii	GGTATGGAAACCTACTAAGTGAAGACTTTCAAATTCAGAGAAACCCTGGAATTAATAAAA
	Codonoboea_albomarginata	GGTATGGAAACCTACTAAGTGAAGACTTTCAAATTCAGAGAAACCCTGGAATTAATAAAA
	Codonoboea_codonion	---------------------AAGACTTTCAAATTCAGAGAAACCCTGGAATTAATAAAA
	Codonoboea_corrugata	GGTATGGAAACTTACTAAGTGAAGACTTTCAAATTCAGAGAAACCCTGGAATTAATAAAA
	Codonoboea_floribunda	------------------GTGAAGACTTTCAAATTCAGAGAAACCCTGGAATTAATAAAA
	Codonoboea_malayana	GGTATGGAAACCTACTAAGTGAAGACTTTCAAATTCAGAGAAACCCTGGAATTAATAAAA
	Codonoboea_venusta	-------------------------------------------------------TAAAA
	Conandron_ramondioides	GGTATGGAAACCTACTAAGTGAAGACTTTCAAATTCAGAGAAACCCTGGAATTAATAAAA
	Corallodiscus_conchifolius	-----GA-AACCTACT-AGTGAAGACTTTCAAATTCAGAGAAACCCCGGAATTAATAAAA
	Corallodiscus_kingianus	GGTATGG-AACCTACTAAGTGAAGACTTTCAAATTCAGAGAAACCCCGGAATTAAGAAAA
	Corallodiscus_lanuginosus	GGTATGG-AACCTACTAAGTGAAGACTTTCAAATTCAGAGAAACCCCGGAATTAAGAAAA
	Cyrtandra_cumingii	GGTATGGAAACCTACTAAGTGAAGACTTTCAAATTCAGAGAAACCCTGGAATTAATAAAA
	Cyrtandra_cupulata	GGTATGGAAACCTACTAAGTGAAGACTTTCAAATTCAGAGAAACCCTGGAATTAATAAAA
	Cyrtandra_glabra	GGTATGGAAACCTACTAAGTGAAGACTTTCAAATTCAGAGAAACCCTGGAATTAATAAAA
	Cyrtandra_kusaimontana	GGTATGGAAACCTACTAAGTGAAGACTTTCAAATTCAGAGAAACCCTGGAATTAATAAAA
	Cyrtandra_longifolia	GGTATGGAAACCTACTAAGTGAAGACTTTCAAATTCAGAGAAACCCTGGAATTAATAAAA
	Cyrtandra_pendula	GGTATGGAAACCTACTAAGTGAAGACTTTCAAATTCAGAGAAACCCTGGAATTAATAAAA
	Damrongia_clarkeana	GGTATGGAAACCTACTAAGTGAAGACTTTCAAATTCAGAGAAACCCTGGAATTAATAAAA
	Damrongia_fulva	-----GGGAACCTACTAAGTGAAGACTTTC-AATTCAGAGAAACCCTGGAATTAATAAAA
	Damrongia_lacunosa	GGTATGG-AACCTACTAAGTGAAGACTTTCAAATTCAGAGAAACCCTGGAATTAATAAAA
	Damrongia_orientalis	GGTANGGAAACCTACTAAGTGAAGACTTTCAAATTCAGAGAAACCCTGGAATTAATAAAA
	Damrongia_purpureolineata	GGTATGG-AACCTACTAAGTGAAGACTTTCAAATTCAGAGAAACCCTGGAATTAATAAAA
	Damrongia_sumatrana	GGTATGGAAACCTACTAAGTGAAGACTTTCAAATTCAGAGAAACCCTGGAATTAATAAAA
	Damrongia_trisepala	GGTATGG-AACCTACTAAGTGAAGACTTTCAAATTCAGAGAAACCCTGGAATTAATAAAA
	Deinostigma_cicatricosum_MMO	GGTATGGAAACCTACTAAGTGAAGACTTTCAAATTCAGAGAAACCCTGGAATTAATAAAA
	Deinostigma_cicatricosum_XWB	------GAAACCTACTAAGTGAAGACTTTCAAATTCAGAGAAACCCTGGAATTAATAAAA
	Deinostigma_cyrtocarpum	GGTATGGAAACCTACTAAGTGAAGACTTTCAAATTCAGAGAAACCCTGGAATTAATAAAA
	Deinostigma_eberhardtii_Bach_0512	GGTATGGAAACCTACTAAGTGAAGACTTTCAAATTCAGAGAAACCCTGGAATTAATAAAA
	Deinostigma_minutihamata	GGTATGGAAACCTACTAAGTGAAGACTTTCAAATTCAGAGAAACCCTGGAATTAATAAAA
	Deinostigma_poilanei	------GAAACCTACTAAGTGAAGACTTTCAAATTCAGAGAAACCCTGGAATTAAGAAAA
	Deinostigma_poilanei_POIL	------------------------------------------------------------
	Deinostigma_sp_Bach_0513	GGTATGGAAACCTACTAAGTGAAGACTTTCAAATTCAGAGAAACCCTGGAATTAATAAAA
	Deinostigma_tamianum	GGTATGGAAACCTACTAAGTGAAGACTTTCAAATTCAGAGAAACCCTGGAATTAATAAAA
	Didissandra_elongata_subsp_minor	--------AACCTACTAAGTGAAGACTTTCAAATTCAGAGAAACCCTGGAATTAATAAAA
	Didissandra_frutescens	GGTATGGAAACCTACTAAGTGAAGACTTTCAAATTCAGAGAAACCCTGGAATTAATAAAA
	Didissandra_sp_MM_2015	--------AACCTACTAAGTGAAGACTTTCAAATTCAGAGAAACCCTGGAATTAATAAAA
	Didymocarpus_antirrhinoides	GGTATGGAAACTTACTAAGTGAAGACTTTCAAATTCAGAGAAACCCTGGAATTAAGAAAA
	Didymocarpus_citrinus	GGTATGGAAACCTACTAAGTGAAGACTTTCAAATTCAGAGAAACCCTGGAATTAAGAAAA
	Didymocarpus_cordatus	GGTATGGAAACCTACTAAGTGAAGACTTTCAAATTCAGAGAAACCCTGGAATTAAGAAAA
	Didymocarpus_podocarpus	GGTATGGAAACCTACTAAGTGAAGACTTTCAAATTCAGAGAAACCCTGGAATTAAGAAAA
	Didymocarpus_stenanthos	GGTATGGAAACCTACTAAGTGAAGACTTTCAAATTCAGAGAAACCCTGGAATTAAGAAAA
	Didymocarpus_villosus	GGTATGG-AACCTACTAAGTGAAGACTTTCAAATTCAGAGAAACCCTGGAATTAAGAAAA
	Didymostigma_obtusum	GGTATGG-AACCTACTAAGTGAAGACTTTCAAATTCAGAGAAACCCTGGAATTAATCAAA
	Didymostigma_trichanthera	GGTATGGAAACCTACTAAGTGAAGACTTTCAAATTCAGAGAAACCCTGGAATTAATCAAA
	Dorcoceras_geoffrayi	GGTATGGAAACCTACTAAGTGAAGACTTTCAAATTCAGAGAAACCCTGGAATTAAAAAAA
	Dorcoceras_hygrometricum	-----------CTACTAAGTGAAGACTTTCAAATTCAGAGAAACCCTGGAATTAAAAAAA
	Emarhendia_bettiana	------------------------------------------------------------
	Epithema_membranaceum	GGTATGGAAACCTACTAAGTGATAACTTTCCAATTCAGAGAAACCCCGGAATTCAAAAGG
	Epithema_taiwanense	GGTATGGAAACCTACTAAGTGAAAACTTTCAAATTCAGAGAAACCCCGGAATTCAAAAAG
	Glabrella_longipes	GGTATGGAAACCTACTAAGTGAAGACTTTCAAATTCAGAGAAACCCTGGAATTAATAAAA
	Glabrella_mihieri	GGTATGGAAACTTACTAAGTGAAGACTTTCAAATTCAGAGAAACCCT-GAATTAATAAAA
	Gyrocheilos_chorisepalus_var_synsepalus	GGTATGGAAACCTACTAAGTGAAGACTTTCAAATTCAGAGAAACCCTGGAATTAATAAAA
	Gyrocheilos_lasiocalyx	GGTATGGAAACCTACTAAGTGAAGACTTTCAAATTCAGAGAAACCCTGGAATTAATAAAA
	Gyrocheilos_retrotrichus	GGTATGGAAACTTACTAAGTGAAGACTTTCAAATTCAGAGAAACCCTGGAATTAATAAAA
	Gyrocheilos_retrotrichus_var_oligolobus	GGTATGGAAACCTACTAAGTGAAGACTTTCAAATTCAGAGAAACCCTGGAATTAATAAAA
	Haberlea_rhodopensis	---------------TAAGTGAAGACTTTCAAATTCAGAGAAACCCTGGAATTAATAAAA
	Hemiboea_bicornuta	GGTATGGAAACCTACTAAGTGAAGACTTTCAAATTCAGAGAAACCCTGGAATTAATAAAA
	Hemiboea_cavaleriei	GGTATGG-AACCTACTAAGTGAAGACTTTCAAATTCAGAGAAACCCTGGAATTAATAAAA
	Hemiboea_omeiensis	GGTATGGAAACCTACTAAGTGAAGACTTTCAAATTCAGAGAAACCCTGGAATTAATAAAA
	Hemiboea_ovalifolia	GGTATGGAAACCTACTAAGTGAAGACTTTCAAATTCAGAGAAACCCTGGAATTAATAAAA
	Hemiboea_purpureotincta	GGTATGGAAACCTACTAAGTGAAGACTTTCAAATTCAGAGAAACCCTGGAATTAATAAAA
	Hemiboea_subcapitata	GGTATGGAAACCTACTAAGTGAAGACTTTCAAATTCAGAGAAACCCTGGAATTAATAAAA
	Henckelia_anachoreta	GGTATGGAAACCTACTAAGTGAATACTTTCAAATTCAGAGAAACCCTGGAATTAATAAAA
	Henckelia_bifolia	GGTATGGAAACCTACTAAGTGAAGACTTTCAAATTCAGAGAAACCCTGGAATTAATAAAA
	Henckelia_dielsii	GGTATGG-AACCTACTAAGTGAAGACTTTCAAATTCAGAGAAACCCTGGAATTAATAAAA
	Henckelia_floccosa	GGTATGGAAACCTACTAAGTGAAGACTTTCAAATTCAGAGAAACCCTGGAATTAATAAAA
	Henckelia_grandifolia	------------------------------------------------------------
	Henckelia_incana	GGTATGG-AACCTACTAAGTGAAGACTTTC-AATTCAGAGAAACCCTGGAATTAATAAAA
	Henckelia_pumila	GGTATGGAAACCTACTAAGTGAAGACTTTCAAATTCAGAGAAACCCTGGAATTAATAAAA
	Henckelia_urticifolia	GGTATGGAAACCTACTAAGTGAAGACTTTCAAATTCAGAGAAACCCTGGAATTAATAAAA
	Hexatheca_fulva	GGTATGGAAACCTACTAAGTGAAGACTTTCAAATTCAGAGAAACCCTGGAATTAAGAAAA
	Jancaea_heldreichii	GGTATGGAAACCTACTAAGTGAAGACTTTCAAATTCAGAGAAACCCTGGAATTAATAAAA
	Jerdonia_indica	GGTATGGAAACCTACTAAGTGATAACTTTCAAATTCAGAGAAACCCCGGAATTAATAAAA
	Kaisupeea_herbacea	--TATGGAAACCTACTAAGTGAAGACTTTCAAATTCAGAGAAACCCTGGAATTAATAAAA
	Kaisupeea_orthocarpa	GGTATGG-AACCTACTAAGTGAAGACTTTCAAATTCAGAGAAACCCTGGAATTAATAAAA
	Langbangia_annamensis_ANNA	------------------------------------------------------------
	Langbangia_annamensis_CR024	GGTATGGAAACCTACTAAGTGAAGACTTTCAAATTCAGAGAAACCCTGGAATTAATAAAA
	Langbiangia_annamensis_BD77	GGTATGGAAACCTACTAAGTGAAGACTTTCAAATTCAGAGAAACCCTGGAATTAATAAAA
	Langbiangia_scutellifolia	GGTATGGAAACCTACTAAGTGAAGACTTTCAAATTCAGAGAAACCCTGGAATTAATAAAA
	Langbiangia_sp_CR027	GGTATGGAAACCTACTAAGTGAAGACTTTCAAATTCAGAGAAACCCTGGAATTAATAAAA
	Langbiangia_sp_CR028	GGTATGGAAACCTACTAAGTGAAGACTTTCAAATTCAGAGAAACCCTGGAATTAATAAAA
	Leptoboea_multiflora	GGTATGGAAACCTACTAAGTGAAGACTTTCAAATTCAGAGAAACCCTGGAATTAATAAAA
	Liebigia_barbata	GGTATGGAAACCTACTAAGTGAAGACTTTCAAATTCAGAGAAACCCTGGAATTAAGAAAA
	Litostigma_coriaceifolium	????????????????????????????????????????????????????????????
	Litostigma_crystallinum	????????????????????????????????????????????????????????????
	Litostigma_napoense	????????????????????????????????????????????????????????????
	Litostigma_pingbianense	????????????????????????????????????????????????????????????
	Loxocarpus_angustifolius	---------------------AAGACTTTCAAATTCAGAGAAACCCTGGAATTAATAAAA
	Loxocarpus_argenteus	-----GGAAACCTACTAAGTGAAGACTTTCAAATTCAGAGAAACCCTGGAATTAATAAAA
	Loxocarpus_holttumii	GGTATGGAAACCTACTAAGTGAAGACTTTCAAATTCAGAGAAACCCTGGAATTAATAAAA
	Loxocarpus_incanus	GGTATGGAAACCTACTAAGTGAAGACTTTCAAATTCAGAGAAACCCTGGAATTAAGAAAA
	Loxocarpus_incanus_var_sekayuensis	GGTATGGAAACCTACTAAGTGAAGACTTTCAAATTCAGAGAAACCCTGGAATTAAGAAAA
	Loxocarpus_repens	GGTATGGAAACCTACTAAGTGAAGACTTTCAAATTCAGAGAAACCCTGGAATTAATAAAA
	Loxocarpus_rufescens	-----TGGAACCTACTAAGTGAAGACTTTCAAATTCAGAGAAACCCTGGAATTAATAAAA
	Loxocarpus_semitortus	GGTATGGAAACCTACTAAGTGAAGACTTTCAAATTCAGAGAAACCCTGGAATTAATAAAA
	Loxocarpus_sericiflavus	---ATGG-AACCTACTAAGTGAAGACTTTCAAATTCAGAGAAACCCTGGAATTAATAAAA
	Loxocarpus_verbeniflos	GGTATGGAAACCTACTAAGTGAAGACTTTCAAATTCAGAGAAACCCTGGAATTAATAAAA
	Loxocarpus_violoides	GGTATGG-AACCTGCTAAGTGAAGACTTTCAAATTCAGAGAAACCCTGGAATTAATAAAA
	Loxonia_hirsuta	------------------------------------------------------------
	Loxostigma_fimbrisepalum	GGTATGGAAACCTACTAAGTGAAGACTTTCAAATTCAGAGAAACCCTGGAATTAATAAAA
	Loxostigma_glabrifolium	--TATGGAAACCTACTAAGTGAAGACTTTCAAATTCAGAGAAACCCTGGAATTAATAAAA
	Loxostigma_griffithii	GGTATGGAAACCTACTAAGTGAAGACTTTCAAATTCAGAGAAACCCTGGAATTAATAAAA
	Loxostigma_sp_Gaoligong_Shan_7668	GGTATGGAAACCTACTAAGTGAAGACTTTCAAATTCAGAGAAACCCTGGAATTAATAAAA
	Lysionotus_chingii	GGTATGGAAACCTACTAAGTGAAGACTTTCAAATTCAGAGAAACCCTGGAATTAATAAAA
	Lysionotus_forrestii	GGTATGGAAACTTACTAAGTGAAGACTTTCAAATTCAGAGAAACCCTGGAATTAATAAAA
	Lysionotus_pauciflorus	GGTATGG-AACCTACTAAGTGAAGACTTTCAAATTCAGAGAAACCCTGGAATTAATAAAA
	Lysionotus_petelotii	GGTATGG-AACCTACTAAGTGAAGACTTTCAAATTCAGAGAA-CCCTGGAATTAATAAAA
	Metapetrocosmea_peltata	GGTATGGAAACCTACTAAGTGAAGACTTTCAAATTCAGAGAAACCCTGGAATTAATAAAA
	Michaelmoelleria_vietnamensis	------------TACTAAGTGAAGACTTTC-AATTCACAGAAACCCTGGAATTAATAAAA
	Microchirita_aff_hamosa	----------------------AGACTTTCAAATTCAGAGAAACCCTGGAATTAATAAAA
	Microchirita_caliginosa	GGTATGGAAACCTACTAAGTGAAGACTTTCAAATTCAGAGAAACCCTGGAATTAATAAAA
	Microchirita_lavandulacea	GGTATGGAAACCTACTAAGTGAAGACTTTCAAATTCAGAGAAACCCTGGAATTAATAAAA
	Microchirita_sericea	--------------CTAAGTGAAGACTTTCAAGTTCAGAGAAACCCTGGAATTAATAAAA
	Microchirita_tubulosa	-----GGAAACCTACTAAGTGAAGACTTTCAAATTCAGAGAAACCCTGGAATTAATAAAA
	Microchirita_viola	------------------GTGAAGACTTTCAAATTCAGAGAAACCCTGGAATTAATAAAA
	Middletonia_evrardii	------GGAACCTACTAAGTGAAGACTTTC-AATTCAGAGAAACCCTGGAATTAATAAAA
	Middletonia_multiflora	GGTACGGAAACCTACTAAGTGAAGACTTTCAAATTCAGAGAAACCCTGGAATTAATAAAA
	Middletonia_regularis	GGTATGG-AACCTACTA-GTGAAGACTTTC-AATTCAGAGAAACCCTGGAATTACTAAAA
	Monophyllaea_elongata	GGTATGGAAACCTACTAAGTGATAACTTTCAAATTCAGAGAAACCCCGGAATTAAAAAAA
	Monophyllaea_glauca	GGTATGGAAACCTACTAAGTGATAACTTTCAAATTCAGAGAAACCCCGGAATTAAAAAAA
	Monophyllaea_hirticalyx	GGTATGGAAACCTACTAAGTGATAACTTTCAAATTCAGAGAAACCCCGGAATTAAAAAAA
	Monophyllaea_horsfieldii	GGTATGGAAACCTACTAAGTGATAACTTTCAAATTCAGAGAAACCCCGGAATTAAAAAAA
	Orchadocarpa_lilacina	---------------------------------------------------TTAAAAAAA
	Oreocharis_argyreia	GGTATGGAAACCTACTAAGTGAAGACTTTCAAATTCAGAGAAACCCTGGAATTAATAAAA
	Oreocharis_begoniifolia	GGTATGGAAACCTACTAAGTGAAGACTTTCAAATTCAGAGAAACCCTGGAATTAATAAAA
	Oreocharis_benthamii	GGTATGGAAACCTGCTAAGTGAAGACTTTCAAATTCAGAGAAACCCTGGAATTAATAAAA
	Oreocharis_cotinifolia	GGTATGGAAACCTACTAAGTGAAGACTTTCAAATTCAGAGAAACCCTGGAATTAATAAAA
	Oreocharis_craibii	GGTATGGAAACCTACTAAGTGAAGACTTTCAAATTCAGAGAAACCCTGGAATTAATAAAA
	Oreocharis_dasyantha_var_ferruginosa	GGTATGGAAACCTACTAAGTGAAGACTTTCAAATTCAGAGAAACCCTGGAATTAATAAAA
	Oreocharis_longifolia	GGTATGG-AACCTACTAAGTGAAGACTTTCAAATTCAGAGAAACCCTGGAATTAATAAAA
	Oreocharis_mileensis	GGTATGGAAACCTACTAAGTGAAGACTTTCAAATTCAGAGAAACCCAGGAATTAATAAAA
	Oreocharis_ronganensis	GGTATGGAAACCTACTAAGTGAAGACTTTCAAATTCAGAGAAACCCTGGAATTAATAAAA
	Oreocharis_stewardii	GGTATGGAAACCTACTAAGTGAAGACTTTCAAATTCAGAGAAACCCTGGAATTAATAAAA
	Ornithoboea_arachnoidea	---ATGG-AACCTACTAAGTGAAGACTTTC-AATTCAGAGAAACCCTGGAATTAATAAAA
	Ornithoboea_barbanthera	--------AACCTACTAAGTGAAGACTTTCAAATTCAGAGAAACCCTGGAATTAATAAAA
	Ornithoboea_flexuosa	------GGAACCTACTAAGTGAAGACTTTCAAATTCAGAGAAACCCTGGAATTAATAAAA
	Ornithoboea_grandiflora	----------------AAGTGAAGACTTTC-AATTCAGAGAAACCCTGGAATTAATAAAA
	Ornithoboea_maxwellii	-----------------------GACTTTCAAATTCAGAGAAACCCTGGAATTAATAAAA
	Ornithoboea_occulta	---------ACCTACTAAGTGAAGACTTTCAAATTCAGAGAAACCCTGGAATTAATAAAA
	Ornithoboea_pseudoflexuosa	-------GGACCTACTAAGTGAAGACTTTC-AATTCAGAGAAACCCTGGAATTAATAAAA
	Ornithoboea_puglisiae	-----TGGAACCTACTAAGTGAAGACTTTCAAATTCAGAGAAACCCTGGAATTAATAAAA
	Ornithoboea_wildeana	-------------------TGAAGACTTTC-AATTCAGAGAAACCCTGGAATTAATAAAA
	Paraboea_birmanica	-----------------AGCGAAGACTTTC-AATTCAGAGAAACCCTGGAATTAATAAAA
	Paraboea_burttii	------GGAACCTACTAAGCGAAGACTTTCAAATTCAGAGAAACCCTGGAATTAATAAAA
	Paraboea_capitata_var_oblongifolia	GGTATGG-AACCTACTAAGCGAAGACTTTCAAATTCAGAGAAACCCTGGAATTAGTAAAA
	Paraboea_crassifolia	--------------------GAAGACTTTC-AATTCAGAGAAACCCTGGAATTAATAAAA
	Paraboea_divaricata	GGTATGG-AACCTACTAAGCGAAGACTTTCAAATTCAGAGAAACCCTGGAATTAATAAAA
	Paraboea_glandulosa	-------------------------------AATTCAGAGAAACCCTGGAATTAATAAAA
	Paraboea_middletonii	---ATGGGAAACTACTAAGCGAAGACTTTCAAATTCAGAGAAACCCCGGAATTAATAAAA
	Paraboea_neurophylla	-------------------CGAAGACTTTCAAATTCAGAGAAACCCTGGAATTAATAAAA
	Paraboea_swinhoei	-------------------CGAAGACTTTCAAATTCAGAGAAACCCCGGAATTAATAAAA
	Paraboea_trachyphylla	-------------------CGAAGACTTTC-AATTCAGAGAAACCCTGGAATTAATAAAA
	Paraboea_umbellata	-------------------CGAAGACTTTC-AATTCAGAGAAACCCCGGAATTAATAAAA
	Paraboea_velutina	-------------------CGAAGACTTTC-AATTCAGAGAAACCCTGGAATTAATAAAA
	Paraboea_verticillata	-------------------CGAAGACTTTCAAATTCAGAGAAACCCTGGAATTAATAAAA
	Petrocodon_coriaceifolius	GGTATGGAAACCTACTAAGTGAAGACTTTCAAATTCAGAGAAACCCTGGAATTAATAAAA
	Petrocodon_dealbatus	-----GGAAACCTATTAAGTGAAGACTTTCAAATTCAGAGAAACCCTGGAATTAATAAAA
	Petrocodon_ferrugineus	GGTATGGAAACCTACTAAGTGAAGACTTTCAAATTCAGAGAAACCCTGGAATTAATAAAA
	Petrocodon_hancei	GGTATGG-AACCTACTAAGTGAAGACTTTC-AATTCAGAGAAACCCTGGAATTAATAAAA
	Petrocodon_hechiensis	GGTATGGAAACCTACTAAGTGAAGACTTTCAAATTCAGAGAAACCCTGGAATTAATAAAA
	Petrocodon_integrifolius	GGTATGGAAACCTACTAAGTGAAGACTTTCAAATTCAGAGAAACCCTGGAATTAATAAAA
	Petrocodon_scopulorum	GGTATGG-AACCTACTAAGTGAAGACTTTCAAATTCAGAGAAACCCTGGAATTAATAAAA
	Petrocodon_viridescens	GGTATGG-AACCTACTAAGTGAAGACTTTCAAATTCAGAGAAACCCTGGAATTAATAAAA
	Petrocosmea_kerrii	GGTATGGAAACCTACTAAGTGAAGACTTTCAAATTCAGAGAAACCCTGGAATTAATAAAA
	Petrocosmea_minor	-------AAACCTACTAAGTGAAGACTTTCAAATTCAGAGAAACCCTGGAATTAATAAAA
	Petrocosmea_nervosa	GGTATGGAAACCTACTAAGTGAAGACTTTCAAATTCAGAGAAACCCTGGAATTAATAAAA
	Petrocosmea_sericea	GGTATGGAAACCTACTAAGTGAAGACTTTCAAATTCAGAGAAACCCTGGAATTAATAAAA
	Platystemma_violoides	---------------TAAGTGAAGACTTTCAAATTCAGAGAAACCCTGGAATTAATAAAA
	Primulina_dryas	GGTATGGAAACCTACTAAGTGAAGACTTTCAAATTCAGAGAAACCCTGGAATTAATAAAA
	Primulina_fimbrisepala	-------GGAACTACTAAGTGAAGACTTTCAAATTCAGAGAAACCCTGGAATTAATAAAA
	Primulina_gemella	GGTATGGAAACCTACTAAGTGAAGACTTTCAAATTCAGAGAAACCCTGGAATTAATAAAA
	Primulina_glandulosa	------GGAACTTATAA---GAAGACTTTCAAATTCAGAGAAA-CCTGGAATTAATAAAA
	Primulina_hochiensis	------GGAAACTACTAAGTGAAGACTTTCAAATTCAGAGAAACCCTGGAATTAATAAAA
	Primulina_liguliformis	-------GGAACTACTAAGTGAAGACTTTCAAATTCAGAGAAACCCTGGAATTAATAAAA
	Primulina_linearifolia	-------------------TGAAGACTTTCAAATTCAGAGAAA-CCTGGAATTAATAAAA
	Primulina_longgangensis	GGTATGGAAACCTACTAAGTGAAGACTTTCAAATTCAGAGAAACCCTGGAATTAATAAAA
	Primulina_luochengensis	GGTATGGAAACCTACTAAGTGAAGACTTTCAAATTCAGAGAAACCCTGGAATTAATAAAA
	Primulina_minutimaculata	GGTATGGAAACCTACTAAGTGAAGACTTTCAAATTCAGAGAAA-CCTGGAATTAAT-AAA
	Primulina_ophiopogoides	---------ACCTACTA-GTGAAGACTTTCAAATTCAGAGAAA-CCTGGAATTAATAAAA
	Primulina_pinnata	--TATGGAAACCTACTAAGTGAAGACTTTCAAATTCAGAGAAACCCTGGAATTAATAAAA
	Primulina_pseudoglandulosa	GGTATGG-AACCTACTAAGTGAAGACTTTCAAATTCAGAGAAACCCTGGAATTAATAAAA
	Primulina_renifolia	------GAAACCTACTAAGTGAAGACTTTCAAATTCAGAGAAACCCTGGAATTAATAAAA
	Primulina_tabacum	GGTATGGAAACCTACTAAGTGAAGACTTTCAAATTCAGAGAAACCCTGGAATTAATAAAA
	Primulina_wentsaii	GGTATGGAAACCTACTAAGTGAAGACTTTCAAATTCAGAGAAA-CCTGGAATTAATAAAA
	Pseudochirita_guangxiensis	GGTATGGAAACCTACTAAGTGAAGACTTTCAAATTCAGAGAAACCCTGGAATTAATAAAA
	Pseudochirita_guangxiensis_var_glauca	GGTATGGAAACCTACTAAGTGAAGACTTTCAAATTCAGAGAAACCCTGGAATTAATAAAA
	Rachunia_cymbiformis	--------AACCTACTAAGTGAAGACTTTCAAATTCAGAGAAACCCTGGAATTAATAAAA
	Ramonda_myconi	GGTATGGAAACCTACTAAGTGAAGACTTTCAAATTCAGAGAAACCCTGGAATTAATAAAA
	Ramonda_nathaliae	GGTATGGAAACCTACTAAGTGAAGACTTTCAAATTCAGAGAAACCCTGGAATTAATAAAA
	Ramonda_serbica	GGTATGGAAACCTANTAAGTGAAGACTTTCAAATTCAGAGAAACCCTGGAATTAATAAAA
	Raphiocarpus_sinicus	GGTATGG-AACCTACTAAGTGAAGACTTTCAGATTCAGAGAAGCCCTGGAATTAATAAAA
	Rhabdothamnopsis_sinensis	GGTATGG-AACCTACTAAGTGAAGACTTTCAAATTCAGAGAAACCCTGGAATTAATAAAA
	Rhynchoglossum_azureum	AGTATGGAAACCTACTAAGTGATAATTTTCAAATTCAGAGAAACCCTGGAATTAATAAAA
	Rhynchoglossum_notonianum	AGTATGGAAACCTACTAAGTGATAATTTTCAAATTCAGAGAAACCCTGGAATTAATAAAA
	Rhynchoglossum_obliquum	AGTATGGAAA-CTACTAAGTGATAATTTTCAAATTCAGAGAAACCCTGGAATTAATAAAA
	Rhynchotechum_discolor	GGTATGGAAACTTACTAAGTGAAGACTTTCAAATTCAGAGAAACCCTGGAATTAATAAAA
	Rhynchotechum_ellipticum	------------TACTAAGTGAAGACTTTCAAATTCAGAGAAACCCTGGAATTAATAAAA
	Rhynchotechum_formosanum	------------TACTAAGTGAAGACTTTCAAATTCAGAGAAACCCTGGAATTAATAAAA
	Ridleyandra_petiolata	GGTATGTAAACCTACTAAGTGAAGACTTTCAAATTCAGAGAAACCCTGGAATTAATAAAA
	Ridleyandra_porphyrantha	GGTATGGAAACCTACTAAGTGAAGACTTTCAAATTCAGAGAAACCCTGGAATTAATAAAA
	Ridleyandra_quercifolia	GGTATGTAAACCTACTAAGTGAAGACTTTCAAATTCAGAGAAACCCTGGAATTAATAAAA
	Senyumia_minutiflora	GGTATGG-AACCTACTAAGTGAAGACTTTCAAATTCAGAGAAACCCTGGAATTAATAAAA
	Somrania_albiflora	--TATGG-AACCTACTAAGTGAAGACTTTCAAATTCAGAGAAACCCTGGAATTAATAAAA
	Somrania_flavida	GGTATGGAAACCTACTAAGTGAAGACTTTCAAATTCAGAGAAACCCTGGAATTAATAAAA
	Somrania_lineata	--------AACCTACTAAGTGAAGACTTTC-AATTCAGAGAAACCCTGGAATTAATAAAA
	Spelaeanthus_chinii	GGTATGGAAACCTACTAGGTGAAGACTTTCAAATTCAGAGAAACCCTGGAATTAATAAAA
	Stauranthera_grandifolia	GGTATGGAAACCTACTAAGTGATAACTTTCAAATTCAGAGAAACCCCGGAATTAAAAAAA
	Streptocarpus_andohahelensis	GGTATGGAAACCTACTAAGTGAAGACTTTCAAATTCAGAGAAACCCTGGAATTAATAAAA
	Streptocarpus_beampingaratrensis	GGTATGGAAACCTACTAAGTGAAGACTTTCAAATTCAGAGAAACCCTGGAATTAATAAAA
	Streptocarpus_betsiliensis	GGTATGGAAACCTACTAAGTGAAGACTTTCAAATTCAGAGAAACCCTGGAATTAATAAAA
	Streptocarpus_dunnii	GGTATGGAAACCTACTAAGTGAAGACTTTCAAATTCAGAGAAACCCTGGAATTAATAAAA
	Streptocarpus_elongatus	GGTATGGAAACCTACTAAGTGAAGACTTTCAAATTCAGAGAAACCCTGGAATTAATAAAA
	Streptocarpus_hilsenbergii	GGTATGGAAACCTACTAAGTGAAGACTTTCAAATTCAGAGAAACCCTGGAATTAATAAAA
	Streptocarpus_holstii	GGTATGGAAACCTACTAAGTGAAGACTTTCAAATTCAGAGAAACCCTGGAATTAATAAAA
	Streptocarpus_ibityensis	GGTATGGAAACCTACTAAGTGAAGACTTTCAAATTCAGAGAAACCCTGGAATTAATAAAA
	Streptocarpus_kimbozanus	GGTATGGAAACCTACTAAGTGAAGACTTTCAAATTCAGAGAAACCCTGGAATTAAGAAAA
	Streptocarpus_papangae	GGTATGGAAACCTACTAAGTGAAGACTTTCAAATTCAGAGAAACCCTGGAATTAATAAAA
	Streptocarpus_rexii	GGTATGGAAACCTACTAAGTGAAGACTTTCAAATTCAGAGAAACCCTGGAATTAATAAAA
	Streptocarpus_saxorum	-GTATGGAAACCTACTAAGTGAAGACTTTCAAATTCAGAGAAACCCTGGAATTAATAAAA
	Streptocarpus_strigosus	GGTATGGAAACCTACTAAGTGAAGACTTTCAAATTCAGAGAAACCCTGGAATTAATAAAA
	Streptocarpus_vestitus	-GTATGGAAACCTACTAAGTGAAGACTTTCAAATTCAGAGAAACCCTGGAATTAATAAAA
	Tetraphyllum_roseum	GGTATGGAAACCTACTAAGTGAATACTTTCAAATTCAGAGAAACCCTGGAATTAATAAAA
	Titanotrichum_oldhamii	-GTATGGAAACCTACTAAGTGATAACTTTCAAATTCAGAGAAACCCCGGAATTAATAAAA
	Tribounia_grandiflora	-GTATGGAAACCTACTAAGTGAAGACTTTC-AATTCAGAGAAACCCTGGAATTAATAAAA
	Tribounia_venosa	-GTATGG-AACCTACTAAGTGAAGACTTTCAAATTCAGAGAAACCCTGGAATTAATAAAA
	Whytockia_purpurascens	GGTATGGAAACCTACTAAGTGAAAACTTTCAAATTCAGAGAAACCCCGGAATAAAAAAAA
	Whytockia_sasakii	GGTATGGAAACCTACTAAGTGAAAACTTTCAAATTCAGAGAAACCCCGGAATTAAAAAAA
	Whytockia_tsiangiana	---------------TAAGTGAAAACTTTCAAATTCAGAGAAACCCCGGAATTAAAAAAA
	Aeschynanthus_bracteatus	ATGGGCAATCCTGAGCCAAATCC-TG-TTTTCTCAAAACAAGGGTTCAGAGAGC------
	Aeschynanthus_lancilimbus	ATGGGCAATCCTGAGCCAAATCC-TG-TTTTCTCAAAACAAGGGTTCAGAGAGC------
	Aeschynanthus_micranthus	ATGGGCAATCCTGAGCCAAATCC-TG-TTTTCTCAATACAAGGGTTCAGAGATC------
	Aeschynanthus_rhododendron	ATGGGCAATCCTGAGCCAAATCC-TG-TTTTCTCAAAACAAGGGTTCAGAGAGC------
	Aeschynanthus_roseoflorus	ATGGGCAATCCTGAGCCAAATCC-TG-TTTTCTAAAAACAAGGGTTCAGAGAGC------
	Agalmyla_biflora	ATGGGCAATCCTGAGCCAAATCC-TG-TTTTATCAAAACAAGGGTTCAGAGAGC------
	Agalmyla_bilirana	ATGGGCAATCCTGAGCCAAATCC-TG-TTTTATCAAAACAAGGGTTCAGAGAGC------
	Agalmyla_clarkei	ATGGGCAATCCTGAGCCAAATCC-TG-TTTTATCAAAACAAGGGTTCAGAGAGC------
	Agalmyla_glabra	ATGGGCAATCCTGAGCCAAATCC-TG-TTTTATCAAAACAAGGGTTCAGAGAGC------
	Agalmyla_paucipilosa	ATGGGCAATCCTGAGCCAAATCC-TG-TTTTATCAAAACAAGGGTTCAGAGAGC------
	Agalmyla_sojoliana	ATGGGCAATCCTGAGCCAAATCC-TG-TTTTATCAAAACAAGGGTTCAGAGAGC------
	Allocheilos_guangxiensis	ATGGGCAATCCTGAGCCAAATCC-TG-TTTTCTCAAAACAAGGGTTCAGAGAGC------
	Allostigma_guangxiense	ATGGGCAATCCTGAGCCAAATCC-TG-TTTTCTCAAAACAAGGNTTCAGAGAGC------
	Anna_mollifolia	ATGGGCAATCCTGAGCCAAATCC-TG-TTTTCTCAAAACAAGGGTTCAGAGAGC------
	Anna_ophiorrhizoides	ATGGGCAATCCTGAGCCAAATCC-TG-TTTTCTCAAAACAAGGGTTCAGAGAGC------
	Anna_submontana	ATGGGCAATCCTGAGCCAAATCC-TG-TTTTCTCAAAACAAGGGTTCAGAGAGC------
	Beccarinda_tonkinensis	ATGGGCAATCCTGAGCCAAATCCTTG-TTTTCTCAAAACAAGCGTTCAGAGAGC------
	Billolivia_longipetiolata	ATGGGCAATCCTGAGCCAAATCC-TG-TTTTCTCAAAACAAGGGTTCAGAGAGC------
	Billolivia_minutiflora	ATGGGCAATCCTGAGCCAAATCC-TG-TTTTCTCAAAACAAGGGTTCAGAGAGC------
	Billolivia_vietnamensis	------------------------------------------------------------
	Billolivia_violacea	ATGGGCAATCCTGAGCCAAATCC-TG-TTTTCTCAAAACAAGGGTTCAGAGAGC------
	Boea_hygroscopica	ATGGGCAATCCTGAGCCAAATCCTTGTTTTTCTCAAAACAAAGGTTCAGAGGGCGAAAAA
	Boea_magellanica	ATGGGCAATCCTGAGCCAAATCCTTG-TTTTCTCAAAACAAAGGCTCAGAGGGC------
	Boeica_multinervia	ATGGGCAATCCTGAGCCAAATCCTTG-TTTTCTCAAAACAAGCGTTCAGAGAGC------
	Boeica_ornithocephalantha	ATGGGCAATCCTGAGCCAAATCCTTG-TTTTCTCAAAACAAGCGTTCAGAGAGC------
	Briggsiopsis_delavayi	ATGGGCAATCCTGAGCCAAATCC-TG-TTTTCTCAAAACAAGGGTTCAGAGAGC------
	Cathayanthe_biflora	ATGGGCAATCCTGAGCCAAATCC-TG-TTTTCTCAAAACAAGGGTTCAGAGAGC------
	Chayamaritia_banksiae	------------GAGCCAAATCC-TG-TTTTCTCAAAACAAGGGTTCAGAGAGC------
	Chayamaritia_smitinandii	ATGGGCAATCTTGAGCCAAATCC-TG-TTTTCTCAAAACAAGGGTTCAGAGAGC------
	Codonoboea_albomarginata	ATGGGCAATCCTGAGCCAAATCC-TG-TTTTCTCAAAACAAGGGTTCAGAGAGC------
	Codonoboea_codonion	ATGGGCAATCCTGAGCCAAATCC-TG-TTTTCTCAAAACAAGGGTTCAGAGAGC------
	Codonoboea_corrugata	ATGGGCAATCCTGAGCCAAATCC-TG-TTTTCTCAAAACAAGGGTTCAGAGAGC------
	Codonoboea_floribunda	ATGGGCAATCCTGAGCCAAATCC-TG-TTTTCTCAAAACAAGGGTTCAGAGAGC------
	Codonoboea_malayana	ATGGGCAATCCTGAGCCAAATCC-TG-TTTTCTCAAAACAAGGGTTCAGAGAGC------
	Codonoboea_venusta	ATGGGCAATCCTGAGCCAAATCC-TG-TTTTCTCAAAACAAGGGTTCAGAAAGC------
	Conandron_ramondioides	ATGGGCAATCCTGAGCCAAATCC-TG-TTTTATCAAAACAAGGGTTCAGAGAGC------
	Corallodiscus_conchifolius	ATGGGCAATCCTGAGCCAAATCC-TGTTTTTCTCAAAA-AAGGGTTCAGAGAGC------
	Corallodiscus_kingianus	ATGGGCAATCCTGAGCCAAATCC-TGTTTTTCTCAAAACAAGAGTTCAGAGAGC------
	Corallodiscus_lanuginosus	ATGGGCAATCCTGAGCCAAATCC-TGTTTTTCTCAAAACAAGAGTTCAGAGAGC------
	Cyrtandra_cumingii	ATGGGCAATCCTGAGCCAAATCC-TG-TTTTCTCAAAACAAGGGTTCAGAGAGC------
	Cyrtandra_cupulata	ATGGGCAATCCTGAGCCAAATCCTTG-TTTTCTCAAAACGAGGGTTCAGAGAGC------
	Cyrtandra_glabra	ATGGGCAATCCTGAGCCAAATCC-TG-TTTTCTCAAAACAAGGGTTCAGAGAGC------
	Cyrtandra_kusaimontana	ATGGGCAATCCTGAGCCAAATCC-TG-TTTTCTCAAAACAAGGGTTCAGAGAGC------
	Cyrtandra_longifolia	ATGGGCAATCCTGAGCCAAATCC-TG-TTTTCTCAAAACAAGGGTTCAGAGAGC------
	Cyrtandra_pendula	ATGGGCAATCCTGAGCCAAATCC-TG-TTTTCTCAAAACAAGGGTTCAGAGAGC------
	Damrongia_clarkeana	ATGGGCAATCCTGAGCCAAATCC-TG-TTTTCTCAAAACAAGGGTTTAAAGGGC------
	Damrongia_fulva	ATGGGCAATCCTGAGCCAAATCC-TG-TTTTCTCAAAACAAGGGTTCAAAGGGC------
	Damrongia_lacunosa	ATGGGCAATCCTGAGCCAAATCC-TG-TTTTCTCAAAACAAGGGTTCAAAGGGC------
	Damrongia_orientalis	ATGGGCAATCCTGAGCCAAATCC-TG-TTTTCTCAAAACAAGGGTTCCGAGGGC------
	Damrongia_purpureolineata	ATGGGCAATCCTGAGCCAAATCC-TG-TTTTCTCAAAACCAGGGTTCAAAGGGC------
	Damrongia_sumatrana	ATGGGCAATCCTGAGCCAAATCC-TG-TTTTCGCAAAACAAGGGTTCAAAGGGC------
	Damrongia_trisepala	ATGGGCAATCCTGAGCCAAATCC-TG-TTTTCTCAAAACAAGGGTTCAAAGGGC------
	Deinostigma_cicatricosum_MMO	ATGGGCAATCCTGAGCCAAATCC-TA-TTTTCTCAAAACAAGGGTTCAGCGATC------
	Deinostigma_cicatricosum_XWB	ATGGGCAATCCTGAGCCAAATCC-TA-TTTTCTCAAAACAAGGGTTCAGCGATC------
	Deinostigma_cyrtocarpum	ATGGGCAATCCTGAGCCAAATCC-TG-TTTTCTCAAAACAAGGGTTCAGCGAGC------
	Deinostigma_eberhardtii_Bach_0512	ATGGGCAATCCTGAGCCAAATCC-TG-TTTTCTCAAAACAAGGGTTCAGAGAGC------
	Deinostigma_minutihamata	ATGGGCAATCCTGAGCCAAATCC-TG-TTTTCTCAAAACAAGGGTTCAGAGAGC------
	Deinostigma_poilanei	ATGGGCAATCCTGAGCCAAATCC-TG-TTTTCTCAAAACAAGGGTTCAGAGAGC------
	Deinostigma_poilanei_POIL	--------TCCTGAGCCAAATCC-TG-TTTTCTCAAAACAAGGGTTCAGAGAGC------
	Deinostigma_sp_Bach_0513	ATGGGCAATCCTGAGCCAAATCC-TG-TTTTCTCAAAACAGGGGTTCAGAGAGC------
	Deinostigma_tamianum	ATGGGCAATCCTGAGCCAAATCCTTGTTTTTCTCAAAACAAGGGTTCAGAGAGC------
	Didissandra_elongata_subsp_minor	ATGGGCAATCCTGAGCCAAATCCTTG-TTTTCTCAAAACAAGGGTTCAGAGAGC------
	Didissandra_frutescens	ATGGGCAATCCTGAGCCAAATCCTTG-TTTTCTCAAAACAAGGGTTCAGAGAGC------
	Didissandra_sp_MM_2015	ATGGGCAATCCTGAGCCAAATCCTTG-TTTTCTCAAAACAAGGGTTCAGAGAGC------
	Didymocarpus_antirrhinoides	ATGGGCAATCCTGAGCCAAATCC-TG-TTTTCTCAAGACAAGGGTTCAGAGAGC------
	Didymocarpus_citrinus	ATGGGCAATCCTGAGCCAAATCC-TG-TTTTCTCAAAACAAGGGTTCAGAGAGC------
	Didymocarpus_cordatus	ATGGGCAATCCTGAGCCAAATCC-TG-TTTTCTCAAAACAAGGGTTCAGAGAGC------
	Didymocarpus_podocarpus	ATGGGCAATCCTGAGCCAAATCC-TG-TTTTCTCAAAACAAGGGTTCAGAGAGC------
	Didymocarpus_stenanthos	ATGGGCAATCCTGAGCCAAATCC-TG-TTTTCTCAAAACAAGGGTTCAGAGAGC------
	Didymocarpus_villosus	ATGGGCAATCCTGAGCCAAATCC-TG-TTTTATCAAAACAAGGGTTCAGAGAGC------
	Didymostigma_obtusum	ATGGGCAATCCTGAGCCAAATCC-TG-TTTTCTCAAAACAAGGGTTCAGAGAGC------
	Didymostigma_trichanthera	ATGGGCAATCCTGAGCCAAATCC-TG-TTTTCTCAAAACAAGGGTTCAGAGAGC------
	Dorcoceras_geoffrayi	ATGGGCAATCCTGAGCCAAATCC-TCTTTTTCTCAAAACAAGGGTTCAGAGAGC------
	Dorcoceras_hygrometricum	ATGGGCAATCCTGAGCCAAATCCTCT-TTTTCTCAAAACAAGGGTTCAGAGAGC------
	Emarhendia_bettiana	------------GAGCCAAATCC-TG-TTTTCTCAAAACAAGGGTTCAGGGGGCGAAAAA
	Epithema_membranaceum	ATGGGCCATYCTGARCCAAAYCC-TG-TTTTKTCCAAACCAAGGTTCCGGGGRC------
	Epithema_taiwanense	ATGGGCAATCCTGAGCCAAATCC-TG-TTTTCTCAAAACAAAGCTTCAGAGAGC------
	Glabrella_longipes	ATGGGCAATCCTGAGCCAAATCC-TG-TTTTCTCAAAACAAGGGTTCAGAGAGT------
	Glabrella_mihieri	ACGGGCAATCCTGAGCCAAATCC-TG-TTTTCTCAAAACAAGGGTTCAGAGAGC------
	Gyrocheilos_chorisepalus_var_synsepalus	ATGGGCAATCCTGAGCCAAATCC-TG-TTTTCTCAAAACAATGGTTCAGAGAGC------
	Gyrocheilos_lasiocalyx	ATGGGCAATCCTGAGCCAAATCC-TG-TTTTCTCAAAACAATGGTTCAGAGAGC------
	Gyrocheilos_retrotrichus	ATGGGCAATCCTGAGCCAAATCC-TG-TTTTCTCAAAACAATGGTTCAGAAAGC------
	Gyrocheilos_retrotrichus_var_oligolobus	ATGGGCAATCCTGAGCCAAATCC-TG-TTTTCTCAAAACAATGGTTCAGAGAGC------
	Haberlea_rhodopensis	ATGGGCAATCCTGAGCCAAATCC-TG-TTTTCTCAAAACAAGGGTTCAGAGAGC------
	Hemiboea_bicornuta	ATGGGCAATCCTGAGCCAAATCC-TG-TTTTCTCAAAACAAGGGTTCAGAGAGC------
	Hemiboea_cavaleriei	ATGGGCAATCCTGAGCCAAATCC-TG-TTTTCTCAAAACAAGGGTTCAGAGAGC------
	Hemiboea_omeiensis	ATGGGCAATCCTGAGCCAAATCC-TG-TTTTCTCAAAACAAGGGTTCAGAGAGC------
	Hemiboea_ovalifolia	ATGGGCAATCCTGAGCCAAATCC-TG-TTTTCTCAAAACAAGGGTTCAGAGAGC------
	Hemiboea_purpureotincta	ATGGGCAATCCTGAGCCAAATCC-TG-TTTTCTCAAAACAAGGGTTCAGAGAGC------
	Hemiboea_subcapitata	ATGGGCAATCCTGAGCCAAATCC-TG-TTTTCTCAAAACAAGGGTTCAGAGAGC------
	Henckelia_anachoreta	ATGGGCAATCCTGAGCCAAATCC-TG-TTTTCTCAAAACAAGGGTTCAGAGAGC------
	Henckelia_bifolia	ATGGGCAATCCTGAGCCAAATCC-TG-TTTTCTCAAAACAAGGGTTCAGAGAGC------
	Henckelia_dielsii	ATGGGCAATCCTGAGCCAAATCC-TG-TTTTCTCAAAACAAGGGTTCAGAGAGC------
	Henckelia_floccosa	ATGGGCAATCCTGAGCCAAATCC-TG-TTTTCTCAAAACAAGGGTTCAGAGAGC------
	Henckelia_grandifolia	------------GAGCCAAATCC-TG-TTTTCTCAAAACAAGGGTTCAGAGGGC------
	Henckelia_incana	ATGGGCAATCCTGAGCCAAATCC-TG-TTTTCTCAAAACAAGGGTTCAGAGAGC------
	Henckelia_pumila	ATGGGCAATCCTGAGCCAAATCC-TG-TTTTCTCAAAACAAGGGTTCAGAGAGC------
	Henckelia_urticifolia	ACGGGCAATCCTGAGCCAAATCC-TG-TTTTCTCAAAACAAGGGTTCAGAGAGC------
	Hexatheca_fulva	ATGGGCAATCCTGAGCCAAATCC-TG-TTTTCTCAAAACAAGGGTTCAGAGAGC------
	Jancaea_heldreichii	AAGGGTAATCCTGAGCCAAATCC-TG-TTTTCTCAAAACAAGGGTTCAGAGAGC------
	Jerdonia_indica	ATGGGCAATTCTGAGCCAAATCC-TG-TTTTCTCAAAACAAAGTTTCAGAGAGC------
	Kaisupeea_herbacea	ATGGGCAATCCTGAGCCAAATCC-TG-TTTTATCAAAATAAGGGTTCAGAGGGC------
	Kaisupeea_orthocarpa	ATGGGCAATCCTGAGCCAAATCC-TG-TTTTATCAAAATAAGGGTTCAGAGGGC------
	Langbangia_annamensis_ANNA	--------TCCTGAGCCAGATCC-TG-TTTTCTCAAAACAAGGGTTCAGAGAGC------
	Langbangia_annamensis_CR024	ATGGGCAATCCTGAGCCAAATCC-TG-TTTTCTCAAAACAAGGGTTCAGAGAGC------
	Langbiangia_annamensis_BD77	ATGGGCAATCCTGAGCCAAATCC-TG-TTTTCTCAAAACAAGGGTTCAGAGAGC------
	Langbiangia_scutellifolia	ATGGGCAATCCTGAGCCAAATCC-TG-TTTTCTCAAAACAAGGGTTCAGAGAGC------
	Langbiangia_sp_CR027	ATGGGCAATCCTGAGCCAAATCC-TG-TTTTCTCAAAACAAGGGTTCAGAGAGC------
	Langbiangia_sp_CR028	ATGGGCAATCCTGAGCCAAATCC-TG-TTTTCTCAAAACAAGGGTTCAGAGAGC------
	Leptoboea_multiflora	ATGGGCAATCCTGAGCCAAATCCTTG-TTTTCTCAAAACAAGTGTTCAGAGAGC------
	Liebigia_barbata	ATGGGCAATCCTGAGCCAAATCC-TG-TTTTCTCAAAACAAGGGTTCAGGGAGC------
	Litostigma_coriaceifolium	????????????????????????????????????????????????????????????
	Litostigma_crystallinum	????????????????????????????????????????????????????????????
	Litostigma_napoense	????????????????????????????????????????????????????????????
	Litostigma_pingbianense	????????????????????????????????????????????????????????????
	Loxocarpus_angustifolius	ATGGGCAATCCTGAGCCAAATCC-TG-TTTTCTCAAAATAAGGGTTCAGAGGGCGAAAAA
	Loxocarpus_argenteus	ATGGGCAATCCTGAGCCAAATCC-TG-TTTTCTCAAAACAAGGGTTCAGAGGGC------
	Loxocarpus_holttumii	ATGGGCAATCCTGAGCCAAATCC-TG-TTTTCTCAAAACAAGGGTTCAGAGGGC------
	Loxocarpus_incanus	ATGGGCAATCCTGAGCCAAATCC-TG-TTTTCTCAAAACAAGGGTTCAGAGGGC------
	Loxocarpus_incanus_var_sekayuensis	ATGGGCAATCCTGAGCCAAATCC-TG-TTTTCTCAAAACAAGGGTTCAGAGGGC------
	Loxocarpus_repens	ATGGGCAATCCTGAGCCAAATCC-TG-TTTTCTCAAAACAAGGGTTCAGAGGGC------
	Loxocarpus_rufescens	ATGGGCAATCCTGAGCCAAATCC-TG-TTTTCTCAAAACAAGGGTTCAGAGGGCGAAAAA
	Loxocarpus_semitortus	ATGGGCAATCCTGAGCCAAATCC-TG-TTTTCTCAAAACAAGGGTTCAGAGGGCGAAAAA
	Loxocarpus_sericiflavus	ATGGGCAATCCTGAGCCAAATCC-TG-TTTTCTCAAAACAAGGGTCCAGAGGGCGAAAAA
	Loxocarpus_verbeniflos	ATGGGCAATCCTGAGCCAAATCC-TG-TTTTCTCAAAACAAGGGTTCAGAGGGC------
	Loxocarpus_violoides	ATGGGCAATCCTGAGCCAAATCC-TG-TTTTCTCAAAACAAAGGTTCAGAGGGC------
	Loxonia_hirsuta	-TGGGCAATCCTGAGCCAAATCC-TG-TTTTCTCAAAACAAAGGTTCAGAGAGC------
	Loxostigma_fimbrisepalum	ATGGGCAATCCTGAGCCAAATCC-TG-TTTTCTCAAAACAAGGGTTCAGAGAGC------
	Loxostigma_glabrifolium	ATGGGCAATCCTGAGCCAAATCC-TG-TTTTCTCAAAACAAGGGTTCAGAGAGC------
	Loxostigma_griffithii	ATGGGCAATCCTGAGCCAAATCC-TG-TTTTCTCAAAACAAGGGTTCAGAGAGC------
	Loxostigma_sp_Gaoligong_Shan_7668	ATGGGCAATCCTGAGCCAAATCC-TG-TTTTCTCAAAACAAGGGTTCAGAGAGC------
	Lysionotus_chingii	ATGGGCAATCCTGAGCCAAATCC-TG-TTTTCTCAAAACAAGGGTTCAGAGAGC------
	Lysionotus_forrestii	ATGGGCAATCCTGAGCCAAATCC-TG-TTTTCTCAAAACAAGGGTTCAGAGAGC------
	Lysionotus_pauciflorus	ATGGGCAATCCTGAGCCAAATCC-TG-TTTTCTCAAAACAAGGGTTCAGAGAGC------
	Lysionotus_petelotii	ATGGGCAATCCTGAGCCAAATCC-TG-TTTTCTCAAAACAAGGGTTCAGAGAGC------
	Metapetrocosmea_peltata	ATGGGCAATCCTGAGCCAAATCC-TG-TTTTCTCAAAACAAGGGTTCAGAGAGC------
	Michaelmoelleria_vietnamensis	ATGGGCAATCCTGATCCAAATCC-TG-TTTTCTCAAAACAAGGGTTCAGAGAGC------
	Microchirita_aff_hamosa	ATGGGCAATCCTGAGCCAAATCC-TG-TTTTCTCAAAACAAGAGTTCAGAGAGT------
	Microchirita_caliginosa	ATGGGCAATCCTGAGCCAAATCC-TG-TTTTCTCAAAACAAGAGTTCAGAGAGT------
	Microchirita_lavandulacea	ATGGGCAATCCTGAGCCAAATCC-TG-TTTTCTCAAAACAAGAGTTCAGAGAGT------
	Microchirita_sericea	ATGGGCAATCCTGAGCCAAATCC-TG-TTTTCTCAAAACAAGAGTTCAGAGAGT------
	Microchirita_tubulosa	ATGGGCAATCCTGAGCCAAATCC-TG-TTTTCTCAAAACAAGAGTTCAGAGAGT------
	Microchirita_viola	ATGGGCAATCCTGAGCCAAATCC-TG-TTTTCTCAAAACAAGAGTTCAGAGAGT------
	Middletonia_evrardii	ATGGGCAATCCTGAGCCAAATCC-TG-TTTTCTCAAAACAAGGGTTCAGAGAGC------
	Middletonia_multiflora	ATGGGCAATCCTGAGCCAAATCC-TG-TTTTCTCAAAACAAGGATTCAGAGAGC------
	Middletonia_regularis	ATGGGCAATCCTGAGCCAAATCC-TG-TTTTCTCAAAACAAGGGTTCAGAGAGC------
	Monophyllaea_elongata	ATGGGCAATCCTGAGCCAAATCC-CG-TTTTCTCAAAACAAAGGTTCAGAGGGC------
	Monophyllaea_glauca	ATGGGCAATCCTGAGCCAAATCC-CG-TTTTCTCAAAACAAAGGTTCAGAGGGC------
	Monophyllaea_hirticalyx	ATGGGCAATCCTGAGCCAAATCC-CG-TTTTCTCAAAACAAAGGTTCAGAGGGC------
	Monophyllaea_horsfieldii	ATGGGCAATCCTGAGCCAAATCC-CG-TTTTCTCAAAACAAAGGTTCAGAGGGC------
	Orchadocarpa_lilacina	ATGGGCAATCNTGAGCCAAATCC-TG-TTTTCTCAAAACAAGGGTTCAGAGGGCGAAAAA
	Oreocharis_argyreia	ATGGGCAATCCTGAGCCAAATCC-TG-TTTTCTCAAAACAAGGGTTCAGAGAGC------
	Oreocharis_begoniifolia	ATGGGCAATCCTGAGCCAAATCC-TG-TTTTCTCAAAACAAGGGTTCAGAGAGC------
	Oreocharis_benthamii	ATGGGCAATCCTGAGCCAAATCC-TG-TTTTCTCAAAACAAGGGTTCAGAGAGC------
	Oreocharis_cotinifolia	ATGGGCAATCCTGAGCCAAATCC-TG-TTTTCTCAAAACAAGGGTTCAGAGAGC------
	Oreocharis_craibii	ATGGGCAATCCTGAGCCAAATCC-TG-TTTTCTCAAAACAAGGGTTCAGAGAGC------
	Oreocharis_dasyantha_var_ferruginosa	GTGGGCAATCCTGAGCCAAATCC-TG-TTTTCCAAAAACAAGGGTTCAGGGAGC------
	Oreocharis_longifolia	ATGGGCAATCCTGAGCCAAATCC-TG-TTTTCTCAAAACAAGGGTTCAGAGAGC------
	Oreocharis_mileensis	ATGGGCAATCCTGAGCCAAATCC-TG-TTTTCTCAAAACAAGGGTTCAGAGAGC------
	Oreocharis_ronganensis	ATGGGCAATCCTGAGCCAAATCC-TGTTTTTCTCAAAACAAGGGTTCAGAGAGC------
	Oreocharis_stewardii	ATGGGCAATCCTGAGCCAAATCC-TG-TTTTCTCAAAACAAGGGTTCAGAGAGC------
	Ornithoboea_arachnoidea	ATGGGCAATCCTGAGCCAAATCC-TG-TTTTCTCAAAACAAGGGTTCAGAGGGC------
	Ornithoboea_barbanthera	ATGGGCAATCCTGAGCCAAATCC-TG-TTTTCTCAAAACAAGGGTTCAGAGGGC------
	Ornithoboea_flexuosa	ATGGGCAATCCTGAGCCAAATCC-TG-TTTTCTCAAAACAAGGGTTCAGAGGGC------
	Ornithoboea_grandiflora	ATGGGCAATCCTGAGCCAAATCC-TG-TTTTCTCAAAACAAGGGTTCAGAGGGC------
	Ornithoboea_maxwellii	ATGGGCAATCCTGAGCCAAATCC-TG-TTTTCTCAAAACAAGGGTTCAGAGGGC------
	Ornithoboea_occulta	ATGGGCAATCCTGAGCCAAATCC-TG-TTTTCTCAAAACAAGGGTTCAGAGGGC------
	Ornithoboea_pseudoflexuosa	ATGGGCAATCCTGAGCCAAATCC-TG-TTTTCTCAAAACAAGGGTTCAGAGGGC------
	Ornithoboea_puglisiae	ATGGGCAATCCTGAGCCAAATCC-TG-TTTTCTCAAAACAAGGGTTCAGAGGGC------
	Ornithoboea_wildeana	ATGGGCAATCCTGAGCCAAATCC-TG-TTTTCTCAAAACAAGGGTTCAGAGGGC------
	Paraboea_birmanica	ATGGGCAATCCTGAGCCAAATCC-TG-TTTTCTCAAAACAAGGGTTCAGAG---------
	Paraboea_burttii	ATGGGCAATCCTGAGCCAAATCC-TG-CTTTCTCAAAACAAGGGTTCAGAGGGC------
	Paraboea_capitata_var_oblongifolia	ATGGGCAATCCTGAGCCAAATCC-TG-TTTTCTCAAAACAAGGGTTCAGAGGGC------
	Paraboea_crassifolia	ATGGGCAATCCTGAGCCAAATCC-TG-TTTTCTCAAAACAAGGGTTCAGAGGGC------
	Paraboea_divaricata	ATGGGCAATCCTGAGCCAAATCC-TG-TTTTCTCAAAACAAGGGTTCAGAGGGC------
	Paraboea_glandulosa	ATGGGCAATCCTGAGCCAAATCC-TG-TTTTCTCAAAACAAGGGTTCAGAGGGC------
	Paraboea_middletonii	ATGGGCAATCCTGAGCCAAATCC-TG-TTTTCTCAAAACAAGGGTTCAGAGGGC------
	Paraboea_neurophylla	ATGGGCAATCCTGAGCCAAATCC-TG-TTTTCTCAAAACAAGGGTTCAGAGGGC------
	Paraboea_swinhoei	ATGGGCAATCCTGAGCCAAATCC-TG-TTTTCTCAAAACAAGGGTTCAGAGGGC------
	Paraboea_trachyphylla	ATGGGCAATCCTGAGCCAAATCC-TG-TTTTCTCAAAACAAGGGTTCAGAGGGC------
	Paraboea_umbellata	ATGGGCAATCCTGAGCCAAATCC-TG-TTTTCTCAAAACAAGGGTTCAGAGGGC------
	Paraboea_velutina	ATGGGCAATCCTGAGCCAAATCC-TG-TTTTCTCAAAACAAGGGTTCAGAGGGC------
	Paraboea_verticillata	ATGGGCAATCCTGAGCCAAATCC-TG-TTTTCTCAAAACAAGGGTTCAGAGGGC------
	Petrocodon_coriaceifolius	ATGGGCAATCCTGAGCCAAATCC-TG-TTTTCTCAAAACAAGGGTTCAGAGAGC------
	Petrocodon_dealbatus	ATGGGCAATCCTGAGCCAAATCC-TG-TTTTCTCAAAACAAAGGTTCAGAGAGC------
	Petrocodon_ferrugineus	ATGGGCAATCCTGAGCCAAATCC-TG-TTTTCTCAAAACAAGGGTTCAGAGAGC------
	Petrocodon_hancei	ATGGGCAATCCTGAGCCAAATCC-TG-TTTTCTCAAAACAAGGGTTCAGAGAGC------
	Petrocodon_hechiensis	ATGGGCAATCCTGAGCCAAATCC-CG-TTTTCTCAAAACAAGGGTTCAGAGAGC------
	Petrocodon_integrifolius	ATGGGCAATCCTGAGCCAAATCC-TG-TTTTCTCAAAACAAGGGTTCAGAGAGC------
	Petrocodon_scopulorum	ATGGGCAATCCTGAGCCAAATCC-TG-TTTTCTCAAAACAAGGGTTCAGAGAGC------
	Petrocodon_viridescens	ATGGGCAATCCTGAGCCAAATCC-TG-TTTTCTCAAAACAAGGGTTCAGAGAGC------
	Petrocosmea_kerrii	ATGGGCAATCCTGAGCCAAATCC-TG-TTTTCTCAAAACAAGGGTTCAGAGAGC------
	Petrocosmea_minor	ATGGGCAATCCTGAGCCAAATCC-TG-TTTTCTCAAAACAAGGATTCAGAGAGC------
	Petrocosmea_nervosa	ATGGGCAATCCTGAGCCAAATCC-TG-TTTTCTCAAAACAAGGATTCAGAGAGC------
	Petrocosmea_sericea	ATGGGCAATCCTGAGCCAAATCC-TG-TTTTCTCAAAACAAGGATTCAGAGAGC------
	Platystemma_violoides	ATGGGCAATCCTGAGCCAAATCCTTG-TTTTCTCAAAACAAGCGTTCAGAGAGC------
	Primulina_dryas	ATGGGCAATCCTGAGCCAAATCC-TG-TTTTCTCAAAACAAGGGTTCAGAGAGC------
	Primulina_fimbrisepala	ATGGGCAATCCTGAGCCAAATCC-TG-TTTTCTCAAAACAAGGGTTCAGAAAGC------
	Primulina_gemella	ATGGGCAATCCTGAGCCAAATCC-TG-TTTTCTCAAAACAAGGGTTCAGAGAGC------
	Primulina_glandulosa	ATGGGCAATCCTGAGCCAAATCC-TG-TTTTCTCAAAACAAGGGTTCAGAGAGC------
	Primulina_hochiensis	ATGGGCAATCCTGAGCCAAATCC-TG-TTTTCTCAAAACAAGGGTTCAGAGAGC------
	Primulina_liguliformis	ATGGGCAATCCTGAGCCAAATCCTTG-TTTTCTCAAAACAAGGGTTCAGAGAGC------
	Primulina_linearifolia	ATGGGCAATCCTGAGCCAAATCCTTG-TTTTCTCAAAACAAGGGTTCAGAGAGC------
	Primulina_longgangensis	ATGGGCAATCCTGAGCCAAATCCTTG-TTTTCTCAAAACAAGGGTTCAGAGAGC------
	Primulina_luochengensis	ATGGGCAATCCTGAGCCAAATCCTTG-TTTTCTCAAAACAAGGGTTCAGAGAGC------
	Primulina_minutimaculata	ATGGGCAATCCTGAGCCAAATCCTTG-TTTTCTCAAAACAAGGGTTCAGAGAGC------
	Primulina_ophiopogoides	ATGGGCAATCCTGAGCCAAATCCTTG-TTTTCTCAAAACAAGGGTTCAGAGAGC------
	Primulina_pinnata	ATGGGCAATCCTGAGCCAAATCC-TG-TTTTCTCAAAACAAGGGTTCAGAGAGC------
	Primulina_pseudoglandulosa	ATGGGCAATCCTGAGCCAAATCC-TG-TTTTCTCAAAACAAGGGTTCAGAGAGC------
	Primulina_renifolia	ATGGGCAATCCTGAGCCAAATCCTTG-TTTTCTCAAAACAAGGGTTCAGAGAGC------
	Primulina_tabacum	ATGGGCAATCCTGAGCCAAATCCTTG-TTTTCTCAAAACAAGGGTTCAGAGAGC------
	Primulina_wentsaii	ATGGGCAATCCTGAGCCAAATCCTTG-TTTTCTCAAAACAAGGGTTCAGAGAGC------
	Pseudochirita_guangxiensis	ATGGGCAATCCTGAGCCAAATCC-TG-TTTTCTCAAAACAAGGGTTCAGAGAGC------
	Pseudochirita_guangxiensis_var_glauca	ATGGGCAATCCTGAGCCAAATCC-TG-TTTTCTCAAAACAAGGGTTCAGAGAGC------
	Rachunia_cymbiformis	ATGGGCAATCCTGAGCCAAATCC-TG-TTTTCTCAAAACAAGGGTTCAGAGAGC------
	Ramonda_myconi	ATGGGCAATCCTGAGCCAAATCC-TG-TTTTCTCAAAACAAGGGTTCAGAGAGC------
	Ramonda_nathaliae	AAGGGCAATCCTGAGCCAAATCC-TG-TTTTCTCAAAACAAGGGTTCAGAGAGC------
	Ramonda_serbica	AAGGGCAATCCTGAGCCAAATCC-TG-TTTTCTCAAAACAAGGGTTCAGAGAGC------
	Raphiocarpus_sinicus	ATGGGCAATCCTGAGCCAGATCC-TG-TTTTCTCAAAACAAGGGTTCAGAGAGC------
	Rhabdothamnopsis_sinensis	ATGGGCAATCCTGAGCCAAATCC-TG-TTTTATCAAAACAAGGGTTCAGAGGGC------
	Rhynchoglossum_azureum	AAGGGCAATCCTGAGCCAAATCC-TG-TTTGCTCAAAACAAAGGTTCAGCGAGC------
	Rhynchoglossum_notonianum	AAGGGCAAGGCTGAGCCAAATCC-TG-TTTGCTCAAAACAAAGGTTCAGCGAGC------
	Rhynchoglossum_obliquum	ATGGGCAATCGTGAGCCAAATCC-TG-TTTGCTCAAAACAAAGGTTCAGCGAGC------
	Rhynchotechum_discolor	ATGGGCAATCCTGAGCCAAATCCTTG-TTTTCTCAAAACAAGCGTTCAGAGAGC------
	Rhynchotechum_ellipticum	ATGGGCAATCCTGAGCCAAATCCTTG-TTTTCTCAAAACAAGTGTTCAGAGAGC------
	Rhynchotechum_formosanum	ATGGGCAATCCTGAGCCAAATCCTTG-TTTTCTCAAAACAAGCGTTCAGAGAGC------
	Ridleyandra_petiolata	ATGGGCAATCCTGAGCCAAATCC-CG-TTTTCTCAAAACAAGGGTTCAGAAAGC------
	Ridleyandra_porphyrantha	ATGGGCAATCCTGAGCCAAATCC-CG-TTTTCTCAAAACAAGGGTTCAGAGAGC------
	Ridleyandra_quercifolia	ATGGGCAATCCTGAGCCAAATCC-CG-TTTTCTCAAAACAAGGGTTCAGAAAGC------
	Senyumia_minutiflora	ATGGGCAATCCTGAGCCAAATCCTTG-TTTTCTCAAAACAAAGGTTCAGAGGGC------
	Somrania_albiflora	ATGGGCAATCCTGAGCCAAATCC-TG-TTTTCTCAAAACAAGGGTTCATAGGGT------
	Somrania_flavida	ATGGGCAATCCTGAGCCAAATCC-TG-TTTTCTCAAAACAAGGGTTCAGAGGGT------
	Somrania_lineata	ATGGGCAATCCTGAGCCAAATCC-TG-TTTTCTCAAAACAAGGGTTCAGAGGGT------
	Spelaeanthus_chinii	ATGGGCAATCCTGAGCCAAATCCTTG-TTTTCTCAAAACAAAGGTTCAGAGGGT------
	Stauranthera_grandifolia	AGGGGCAATCCTGAGCCAAATCC-TG-TTTTCTCAAAACAAAGGTTCAGAGAGC------
	Streptocarpus_andohahelensis	ATGGGCAATCCTGAGCCAAATCCTTG-TTTTCTCAAAACAAGGGTTCAGAGAAC------
	Streptocarpus_beampingaratrensis	ATGGGCAATCCTGAGCCAAATCCTTG-TTTTCTCAAAACAAGGGTTCAGAGAAC------
	Streptocarpus_betsiliensis	ATGGGCAATCCTGAGCCAAATCCTTG-TTTTCTCAAAACAAGGGTTCAGAGAGC------
	Streptocarpus_dunnii	ATGGGCAATCCTGAGCCAAATCCTTG-TTTTCTCAAAACAAGGGTTCAGAGAGC------
	Streptocarpus_elongatus	AAGGGCAATCCTGAGCCAAATCCTTG-TTTTCTCAAAACAAGGGTTCAGAGAGC------
	Streptocarpus_hilsenbergii	ATGGGCAATCCTGAGCCAAATCCTTG-TTTTCTCAAAACAAGGGTTCAGAGAAC------
	Streptocarpus_holstii	ATGGGCAATCCTGAGCCAAATCCTTG-TTTTCTCAAAACAAGGGTTCAGAGAGC------
	Streptocarpus_ibityensis	ATGGGCAATCCTGAGCCAAATCCTTG-TTTTCTCAAAACAAGGGTTCAGAGAGC------
	Streptocarpus_kimbozanus	ATGGGCAATCCTGAGCCAAATCCTTG-TTTTCTCAAAACAAGGGTTCAGAGAGC------
	Streptocarpus_papangae	ATGGGCAATCCTGAGCCAAATCCTTG-TTTTCTCAAAACAAGGGTTCAGAGAGC------
	Streptocarpus_rexii	ATGGGCAATCCTGAGCCAAATCCTTG-TTTTCTCAAAACAAGGGTTCAGAGAGC------
	Streptocarpus_saxorum	ATGGGCAATCCTGAGCCAACTCCTTG-TTTTCTCAAAACAAGGGTTCAGAGAGC------
	Streptocarpus_strigosus	ATGGGCAATCCTGAGCCAAATCCTTG-TTTTGAGAAAACAAGGGTTCAGAAAGC------
	Streptocarpus_vestitus	ATGGGCAATCCTGAGCCAAATCCTTG-TTTTCTCAAACCAAGGGTTCAGAGAAC------
	Tetraphyllum_roseum	ATGGGCAATCCTGAGCCAAATCC-TGTTTTCTTCAAAAAAAGGGTTCAGAGAGC------
	Titanotrichum_oldhamii	ATGGGCAATCCTGAGCCAAATCC-TG-TTTTCTCAAAACAAAGGTTCAGAAAGC------
	Tribounia_grandiflora	ATGGGCAATCCTGAGCCAAATCC-TG-TTTTCTCAAAACAAGGGTTCAGATAGC------
	Tribounia_venosa	ATGGGCAATCCTGAGCCAAATCC-TG-TTTTCTCAAAACAAGGGTTCAGATAGC------
	Whytockia_purpurascens	ATGGGCAATCCTGAGCCAAATCC-TG-TTTTCTCAAAACAAAGGTTCAGAGGGT------
	Whytockia_sasakii	ATGGGCAATCCTGAGCCAAATCC-TG-TTTTCTCAAAACAAAGGTTCAGAGGGT------
	Whytockia_tsiangiana	ATGGGCAATCCTGAGCCAAATCC-TG-TTTTCTCAAAACAAAGGTTCAAAGGGT------
	Aeschynanthus_bracteatus	---GAAAAAGGGGATAGGTGCAGAGACTCAATGGAAGCTGTTCTAACAAATGGAGTTGAC
	Aeschynanthus_lancilimbus	---GAAAAAGGGGATAGGTGCAGAGACTCAATGGAAGCTGTTCTAACAAATGGAGTTGAC
	Aeschynanthus_micranthus	---GAAAAAGGGGATAGGTGCAGAGACTCAATGGGAGCTGTTCTGACAAATGGAGTTGTC
	Aeschynanthus_rhododendron	---GAAAAAGGGGATAGGTGCAGAGACTCAATGGAAGCTGTTCTAACAAATGGAGTTGAC
	Aeschynanthus_roseoflorus	---GAAAAATAGGATAGGTGCAGAGACTCAATGGAAGCTGTTCTAACAAATGGAGTTGAC
	Agalmyla_biflora	---GAAAAAGGGGATAGGTGCAGAGACTCAATGGAAGCTGTTCTAACAAATGGAGTTGAC
	Agalmyla_bilirana	---GAAAAAGGGGATAGGTGCAGAGACTCAATGGAAGCTGTTCTAACAAATGGAGCTGAC
	Agalmyla_clarkei	---GAAAAAGGGGATAGGTGCAGAGACTCAATGGAAGCTGTTCTAACAAATGGAGTTGAC
	Agalmyla_glabra	---GAAAAAGGGGATAGGTGCAGAGACTCAATGGAAGCTGTTCTAACAAATGGAGCTGAC
	Agalmyla_paucipilosa	---GAAAAAGGGGATAGGTGCAGAGACTCAATGGAAGCTGTTCTAACAAATGGAGCTGAC
	Agalmyla_sojoliana	---GAAAAAGGGGATAGGTGCAGAGACTCAATGGAAGCTGTTCTAACAAATGGAGCTGAC
	Allocheilos_guangxiensis	---GAAAAATAGGATAGGTGCAGAGACTCAATGGAAGCTGTTCTAACAAATGGAGTTGAC
	Allostigma_guangxiense	---GAAAAAGAGGATAGGTGCAGAGACTCAATGGAAGCTGTTCTAACAAATGGAGTTGAC
	Anna_mollifolia	---GAAAAAGAGGATAGGTGCAGAGACTCAATGGAAGCTGTTCTAACAAATGGAGTTGAC
	Anna_ophiorrhizoides	---GAAAAAGAGGATAGGTGCAGAGACTCAATGGAAGCTGTTCTAACAAATGGAGTTGAC
	Anna_submontana	---GAAAAAGAGGATAGGTGCAGAGACTCAATGGAAGCTGTTCTAACAAATGGAGTTGAC
	Beccarinda_tonkinensis	---GAAAAAGAGGATAGGTGCAGAGACTCAATGGAAGCTGTTCTAACAAACGGAGTTGAC
	Billolivia_longipetiolata	---GAAAA--GGGATAGGTGCAGAGACTCAATGGAAGCTGTTCTAACAAATGGAGTTGAC
	Billolivia_minutiflora	---GAAAAA--GGATAGGTGCAGAGACTCAATGGAAGCTGTTCTAACAAATGGAGTTGAC
	Billolivia_vietnamensis	------------------------------------------------------------
	Billolivia_violacea	---GAAAA--GGGATAGGTGCAGAGACTCAATGGAAGCTGTTCTAACAAATGGAGTTGAC
	Boea_hygroscopica	GAGGAAAAAGAGGATAGGTGCAGAGACTCAATGGAAGCTGTTCTAACAAATGAAGTTGAC
	Boea_magellanica	---GAAAAAGAGGATAGGTGCAGAGACTCAATGGAAGCTGTTCTAACAAATGGAGTTGAC
	Boeica_multinervia	---GAAAAAGAGGATAGGTGCAGAGACTCAATGGAAGCTGTTCTAACAAACGGAGTTGAC
	Boeica_ornithocephalantha	---GAAAAAGAGGATAGGTGCAGAGACTCAATGGAAGCTGTTCTAACAAACGGAGTTGAC
	Briggsiopsis_delavayi	---GAAAAAGAGGATAGGTGCAGAGACTCAATGAAAGCTGTTCTAACAAATGGAGTTGAC
	Cathayanthe_biflora	---GAAAAAGAGGATAGGTGCAGAGACTCAATGGAAGCTGTTCTAACAAATGGAGTTGAC
	Chayamaritia_banksiae	---GAAAAATAGGATAGGTGCAGAGACTCAACGGAAGCTGTTCTAACAAATGGAGTTGAC
	Chayamaritia_smitinandii	---GAAAAAGAGGATAGGTGCAGAGACTCAACGGAAGCTGTTCTAACAAATGGAGTTGAC
	Codonoboea_albomarginata	---GAAAAAGAGGATAGGTGCAGAGACTCAATGGAAGNTGCTCTANCAAATNGNGNTGAC
	Codonoboea_codonion	---GAAAAAGAGGATAGGTGCAGAGACTCAATGGAAGCTGTTCTAACAAATCGAGTTGAT
	Codonoboea_corrugata	---GAAAAAGAGGATAGGTGCAGAGACTCAATGGAAGCTGTTCTAACAAATCAAGTTGAC
	Codonoboea_floribunda	---GAAAAAGAGGATAGGTGCAGAGACTCAATGGAAGCTGTTCTAACAAATCGAGTTGAT
	Codonoboea_malayana	---GAAAAAGAGGATAGGTGCAGAGACTCAATGGAAGCTGTTCTAACAAATCGAGTTGAC
	Codonoboea_venusta	---GAAAAAGAGGATAGGTGCAGAGACTCAATGGAAGCTGTTCTAACAAATCGAGTTGAC
	Conandron_ramondioides	---GAAAAAGAGGATAGGTGCAGAGACTCAATGGAAGCTGTTCTAACAAATGGAGTTTAC
	Corallodiscus_conchifolius	---GAAAAATAGGATAGGTGCAGAGACTCAATGGAAGCTGTTCTAACAAATGGAGTTGAC
	Corallodiscus_kingianus	---GAAAAAGAGGATAGGTGCAGAGACTCAATGGAAGCTGTTCTAACAAATGGAGTTGAC
	Corallodiscus_lanuginosus	---GAAAAAGAGGATAGGTGCAGAGACTCAATGGAAGCTGTTCTAACAAATGGAGTTGAC
	Cyrtandra_cumingii	---GAAAAAGAGGATAGGTGCAGAGACTCAATGGAAGCTGTTCTAACAAATGGAGTTGAC
	Cyrtandra_cupulata	---GAAAAAGAGGATAGGTGCAGAGACTCAATGGAAGCTGTTCTAACAAATGGAGTTGAC
	Cyrtandra_glabra	---GAAAAAGAGGATAGGTGCAGAGACTCAATGGAAGCTGTTCTAACAAATGGAGTTGAC
	Cyrtandra_kusaimontana	---GAAAAAGAGGATAGGTGCAGAGACTCAATGGAAGCTGTTCTAACAAATGGAGTTGAC
	Cyrtandra_longifolia	---GAAAAAGAGGATAGGTGCAGAGACTCAATGGAAGCTGTTCTAACAAATGGAGTTGAC
	Cyrtandra_pendula	---GAAAAAGAGGATAGGTGCAGAGACTCAATGGAAGCTGTTCTAACAAATGGAGTTGAC
	Damrongia_clarkeana	---GAAAAAGAGGATAGGTGCAGAGACTCAATGGAAGCTGTTCTAACAAATGGAGTTGAC
	Damrongia_fulva	---GAAAAAGAGGATAGGTGCAGAGACTCAATGGAAGCTGTTCTAACAAATGGAGTTGAC
	Damrongia_lacunosa	---GAAAAAGAGGATAGGTGCAGAGACTCAACGGAAGCTGTTCTAACAAATGGAGTTGAC
	Damrongia_orientalis	---GAAAAAGAGGATAGGTGCAGAGACTCAATGGAAGCTGTTCTAACAAATGGAGTTGAC
	Damrongia_purpureolineata	---GAAAAAGAGGATAGGTGCAGAGACTCAATGGAAGCTATTCTAACAAATGGAGTTGAC
	Damrongia_sumatrana	---GAAAAAGAGGATAGGTGCAGAGACTCAATGGAAGCTGTTCTAACAAATGGAGTTGAT
	Damrongia_trisepala	---GAAAAAGAGGATAGGTGCAGAGACTCAATGGAAGCTGTTCTAACAAATGGAGTTGAC
	Deinostigma_cicatricosum_MMO	---GAAAAAGAGGATAGGTGCAGAGACTCAATGGAAGCTGTTCTAACAAATGGAGTTGAC
	Deinostigma_cicatricosum_XWB	---GAAAAAGAGGATAGGTGCAGAGACTCAATGGAAGCTGTTCTAACAAATGGAGTTGAC
	Deinostigma_cyrtocarpum	---GAAAAAGAGGATAGGTGCAGAGACTCAATGGAAGCTGTTCTAACAAATGGAGTTGAC
	Deinostigma_eberhardtii_Bach_0512	---GAAAAAGAGGATAGGTGCAGAGACTCAATGGAAGCTGTTCTAACAAATGGAGTTGAC
	Deinostigma_minutihamata	---GAAAAAGAGGATAGGTGCAGAGACTCAATGGAAGCTGTTCTAACAAATGGAGTTGAC
	Deinostigma_poilanei	---GAAAAAGAGGATAGGTGCAGAGACTCAATGGAAGCTGTTCTAAGAAATGGAGTTGAC
	Deinostigma_poilanei_POIL	---GAAAAAGAGGATAGGTGCAGAGACTCAATGGAAGCTGTTCTAACAAATGGAGTTGAC
	Deinostigma_sp_Bach_0513	---GAAAAAGAGGATAGGTGCAGAGACTCAATGGAAGCTGTTCTAACAAATGGAGTTAAC
	Deinostigma_tamianum	---GAAAAAGAGGATAGGTGCAGAGACTCAATGGAAGCTGTTCTAACAAATGGAGTTGAC
	Didissandra_elongata_subsp_minor	---GAAAAAGAGGATAGGTGCAGAGACTCAATGGAAGCTGTTCTAACAAATGGAGTTCAC
	Didissandra_frutescens	---GAAAAAGAGGATAGGTGCAGAGACTCAATGGAAGCTGTTCTAACAAATGGAGTTGAC
	Didissandra_sp_MM_2015	---GAAAAAGAGGATAGGTGCAGAGACTCAATGKAAGCTGTTCTAACAAATGGAGTTCAC
	Didymocarpus_antirrhinoides	---GAAAAAGAGGATAGGTGCAGAGACTCAATGGAAGCTGTTCTAACAAATGGAGTTGAC
	Didymocarpus_citrinus	---GAAAAAGAGGATAGGTGCAGAGACTCAATGGAAGCTGTTCTAACAAATGGAGTTGAC
	Didymocarpus_cordatus	---GAAAAAGAGGATAGGTGCAGAGACTCAATGGAAGCTGTTCTAACAAATGGAGTTGAC
	Didymocarpus_podocarpus	---GAAAAAGAGGATAGGTGCAGAGACTCAATGGAAGCTGTTCTAACAAATGGAGTTGAC
	Didymocarpus_stenanthos	---GAAAAAGAGGATAGGTGCAGAGACTCAATGGAAGCTGTTCTAACAAATGGAGTTGAC
	Didymocarpus_villosus	---GAAAAAGAGGATAGGTGCAGAGACTCAATGGAAGCTGTTCTAACAAATGGAGTTGAC
	Didymostigma_obtusum	---GAAAAAGAGGATAGGTGCAGAGACTCAATGGAAGCTGTTCTAACAAATGGAGTTGAC
	Didymostigma_trichanthera	---GAAAAAGAGGATAGGTGCAGAGACTCAATGGAAGCTGTTCTAACAAATGGAGTTGAC
	Dorcoceras_geoffrayi	---GAAAAAAGGGATAGGTGCAGAGACTCAATGGAAGCTGTTCTAACAAATGGAGTTGAC
	Dorcoceras_hygrometricum	---GAAAAAGAGGATAGGTGCAGAGACTCAATGGAAGCTGTTCTAACAAATGGAGTTGAC
	Emarhendia_bettiana	GAGGAAAAAGAGGATAGGTGCAGAGACTCAATGGAAGCTGTTCTAACAAATGGAGTTGAC
	Epithema_membranaceum	---GGAAAAGGGGRTAGGTGCAGAGACTCAATGGARGCTKTTCTAACAAATGGAGTTGAG
	Epithema_taiwanense	---GAAAAAGAGGATAGGTGCAGAGACTCAATGGAAGCTGTTCTAACAAATGGAGTTGAC
	Glabrella_longipes	---GAAAAAGAGGATAGGTGCAGAGACTCAATGGAAGCTGTTCTAACAAATGGAGTTGAC
	Glabrella_mihieri	---GAAAAAGAGGATAGGTGCAGAGACTCAATGGAAGCTGTTCTAACAAATGGAGTTGAC
	Gyrocheilos_chorisepalus_var_synsepalus	---GAAAAAGAGGATAGGTGCAGAGACTCAATGGAAGCTGTTCTAACAAATGGAGTTGAC
	Gyrocheilos_lasiocalyx	---GAAAAAGAGGATAGGTGCAGAGACTCAATGGAAGCTGTTCTAACAAATGGAGTTGAC
	Gyrocheilos_retrotrichus	---GAAAAAGAGGATAGGTGCAGAGACTCAATGGAAGCTGTTCTAACAAATGGAGTTGAC
	Gyrocheilos_retrotrichus_var_oligolobus	---GAAAAAGAGGATAGGTGCAGAGACTCAATGGAAGCTGTTCTAACAAATGGAGTTGAC
	Haberlea_rhodopensis	---GAAAAAGAGGATAGGTGCAGAGACTCAATGGAAGCTGTTCTAACAAATGGAGTTGAC
	Hemiboea_bicornuta	---GAAAAAGAGGATAGGTGCAGAGACTCAATGGAAGCTGTTCTAACAAATGGAGTTGAC
	Hemiboea_cavaleriei	---GAAAAAGAGGATAGGTGCAGAGACTCAATGGAAGCTGTTCTAACAAATGGAGTTGAC
	Hemiboea_omeiensis	---GAAAAAGAGGATAGGTGCAGAGACTCAATGGAAGCTGTTCTAACAAATGGAGTTGAC
	Hemiboea_ovalifolia	---GAAAAAGAGGATAGGTGCAGAGACTCAATGGAAGCTGTTCTAACAAATGGAGTTGAC
	Hemiboea_purpureotincta	---GAAAAAGAGGATAGGTGCAGAGACTCAATGGAAGCTGTTCTAACAAATGGAGTTGAC
	Hemiboea_subcapitata	---GAAAAAGAGGATAGGTGCAGAGACTCAATGGAAGCTGTTCTAACAAATGGAGTTGAC
	Henckelia_anachoreta	---GAAAAAGAGGATAGGTGCAGAGACTCAATGGAAGCTGTTCTAACAAATGGAGTTGAC
	Henckelia_bifolia	---GAAAAAGAGGATAGGTGCAGAGACTCAATGGAAGCTGTTCTAACAAATGGAGTTGAC
	Henckelia_dielsii	---GAAAAAGAGGATAGGTGCAGAGACTCAATGGAAGCTGTTCTAACAAATGGAGTTGAC
	Henckelia_floccosa	---GAAAAAGAGGATAGGTGCAGAGACTCAATGGAAGCTGTTCTAACAAATGGAGTTGAC
	Henckelia_grandifolia	---GAAAAAGAGGATAGGTGCAGAGACTCAATGGAAGCTGTTCTAACAAATGGAGTTGAC
	Henckelia_incana	---GAAAAAGAGGATAGGTGCAGAGACTCAATGGAAGCTGTTCTAACAAATGGAGTTGAC
	Henckelia_pumila	---GAAAAAGAGGATAGGTGCAGAGACTCAATGGAAGCTGTTCTAACAAATGGAGTTGAC
	Henckelia_urticifolia	---GAAAAAGAGGATAGGTGCAGAGACTCAATGGAAGCTGTTCTAACAAATGGAGTTGAC
	Hexatheca_fulva	---GAAAAAGAGGATAGGTGCAGAGACTCAATGGAAGCTGTTCTAACAAATGGAGTTGAC
	Jancaea_heldreichii	---GAAAAAGAGGATAGGTGCAGAGACTCAATGGAAGCTGTTCTAACAAATGGAGTTGAC
	Jerdonia_indica	---GAAAAAGAGGATAGGTGCAGAGACTCAATGGAAGCTGTTCTAACAAATGGAGTTGAC
	Kaisupeea_herbacea	---GAAAAAGAGGATAGGTGCAGAGACTCAATGGAAGCTGTTCTAACAAATGGAGTTGAC
	Kaisupeea_orthocarpa	---GAAAAAGAGGATAGGTGCAGAGACTCAATGGAAGCTGTTCTAACAAATGGAGTTGAC
	Langbangia_annamensis_ANNA	---GAAAAAGAGGATAGGTGCAGAGACTCAATGGAAGCTGTTCTAACAAATGGAGTTGAC
	Langbangia_annamensis_CR024	---GAAAAAGAGGATAGGTGCAGAGACTCAATGGAAGCTGTTCTAACAAATGGAGTTGAC
	Langbiangia_annamensis_BD77	---GAAAAAGAGGATAGGTGCAGAGACTCAATGGAAGCTGTTCTAACAAATGGAGTTGAC
	Langbiangia_scutellifolia	---GAAAAAGAGGATAGGTGCAGAGACTCAATGGAAGCTGTTCTAACAAATGGAGTTGAC
	Langbiangia_sp_CR027	---GAAAAAGAGGATAGGTGCAGAGACTCAATGGAAGCTGTTCTAACAAATGGAGTTGAC
	Langbiangia_sp_CR028	---GAAAAAGAGGATAGGTGCAGAGACTCAATGGAAGCTGTTCTAACAAATGGAGTTGAC
	Leptoboea_multiflora	---GAAAAAGAGGATAGGTGCAGAGACTCAATGGAAGCTGTTCTAACAAACGGAGTTGAC
	Liebigia_barbata	---GAAAAAGAGGATAGGTGCAGAGACTCAATGGAAGCTGTTCTAACAAATGGAGTTGAC
	Litostigma_coriaceifolium	????????????????????????????????????????????????????????????
	Litostigma_crystallinum	????????????????????????????????????????????????????????????
	Litostigma_napoense	????????????????????????????????????????????????????????????
	Litostigma_pingbianense	????????????????????????????????????????????????????????????
	Loxocarpus_angustifolius	GAGGAAAAAGAGGATAGGTGCAGAGACTCAATGGAAGCTGTTCTAACAAATGGAGTTGAC
	Loxocarpus_argenteus	---GAAAAAGAGGATAGGTGCAGAGACTCAATGGAAGCTGTTCTAACAAATGGAGTTGAC
	Loxocarpus_holttumii	---GAAAAAGAGGATAGGTGCAGAGACTCAATGGAAGCTGTTCTAACAAATGGAGTTGAC
	Loxocarpus_incanus	---GAAAAAGAGGATAGGTGCAGAGACTCAATGGAAGCTGTTCTAACAAATGGAGTTGAC
	Loxocarpus_incanus_var_sekayuensis	---GAAAAAGAGGATAGGTGCAGAGACTCAATGGAAGCTGTTCTAACAAATGGAGTTGAC
	Loxocarpus_repens	---GAAAAAGAGGATAGGTGCAGAGACTCAATGGAAGCTGTTCTAACAAATGGAGTTGAC
	Loxocarpus_rufescens	GAGGAAAAAGAGGATAGGTGCAGAGACTCAATGGAAGCTGTTCTAACAAATGGAGTTGAC
	Loxocarpus_semitortus	GAGGAAAAAGAGGATAGGTGCAGAGACTCAATGGAAGCTGTTCTAACAAATGGAGTTGAC
	Loxocarpus_sericiflavus	GAGGAAAAAGAGGATAGGTGCAGAGACTCAATGGAAGCTGTTCTAACAAATGGAGTTGAC
	Loxocarpus_verbeniflos	---GAAAAAGAGGATAGGTGCAGAGACTCAATGGAAGCTGTTCTAACAAATGGAGTTGAC
	Loxocarpus_violoides	---GAAAAAGAGGATAGGTGCAGAGACTCAATGGAAGCTGTTCTAACAAATGGAGTTGAC
	Loxonia_hirsuta	---GAAAAAGAGGGTAGGTGCAGAGACTCAATGGAAGCTGTTCTACCAAATGGAGTTGAC
	Loxostigma_fimbrisepalum	---GAAAAAGAGGATAGGTGCAGAGACTCAATGGAAGCTGTTCTAACAAATGGAGTTAAC
	Loxostigma_glabrifolium	---GAAAAAGAGGATAGGTGCAGAGACTCAATGGAAGCTGTTCTAACAAATGGAGTTAAC
	Loxostigma_griffithii	---GAAAAAAAGGATAGGTGCAGAGACTCAATGGGAGCTGTTCTAACAAATGGAGTTGAC
	Loxostigma_sp_Gaoligong_Shan_7668	---GAAAAAAAGGATAGGTGCAGAGACTCAATGGGAGCTGTTCTAACAAATGGAGTTGAC
	Lysionotus_chingii	---GAAAAAGAGGATAGGTGCAGAGACTCAATGGAAGCTGTTCTAACAAATGGAGTTGAC
	Lysionotus_forrestii	---GAAAAAGAGGATAGGTGCAGAGACTCAATGGAAGCTGTTCTAACAAATGGAGTTGAC
	Lysionotus_pauciflorus	---GAAAAAGAGGATAGGTGCAGAGACTCAATGGAAGCTGTTCTAACAAATGGAGTTGAC
	Lysionotus_petelotii	---GAAAAAGAGGATAGGTGCAGAGACTCAATGGAAGCTGTTCTAACAAATGGAGTTGAC
	Metapetrocosmea_peltata	---GAAAAAGAGGATAGGTGCAGAGACTCAATGGAAGCTGTTCTAACAAATGGAGTTGAC
	Michaelmoelleria_vietnamensis	---GAARAAGAGGATAGGTGCASAGACTCAATGGAAGCTGTTCTARCAAATGGAGTTGAC
	Microchirita_aff_hamosa	---GAAAAAGAGGATAGGTGCAGAGACTCTACGGAAGCTGTTCTAACAAATGGAGTTGAC
	Microchirita_caliginosa	---GAAAAAGAGGATAGGTGCAGAGACTCAACGGAAGCTGTTCTAACAAATGGAGTTCAC
	Microchirita_lavandulacea	---GAAAAAGAGGATAGGTGCAGAGACTCAATGGAAGCTGTTCTAACAAATGGAGTTGAC
	Microchirita_sericea	---GAAAAAGAGGATAGGTGCAGAGACTCAACGGAAGCTGTTCTAACAAATGGAGTTCAC
	Microchirita_tubulosa	---GAAAAAGAGGATAGGTGCAGAGACTCAACGGAAGCTGTTCTAACAAATGGAGTTGAC
	Microchirita_viola	---GAAAA--GGGATAGGTGCAGAGACTCAACGGAAGCTGTTCTAACAAATGGAGTTCAC
	Middletonia_evrardii	---GAAAAAGAGGATAGGTGCAGAGACTCAATGGAAGCTGTTCTAACAAATGGAGTTGAC
	Middletonia_multiflora	---GAAAAAGAGGATAGGTGCAGAGACTCAATGGAAGCTGTTCTAACAAATGGAGTTGAC
	Middletonia_regularis	---GAAAAAGAGGATAGGTGCAGAGACTCAATGGAAGCTGTTCTAACAAATGGAGTTGAC
	Monophyllaea_elongata	---GAAAAAGAGGATAGGTGCAGAGACTCAATGGAGGGTGTTCTARCAAATGGAGTTGAC
	Monophyllaea_glauca	---GAAAAAGAGGATAGGTGCAGAGACTCAATGGAGGGTGTTCTAACAAATGGAGTTGAC
	Monophyllaea_hirticalyx	---GAAAAAGAGGATAGGTGCAGAGACTCAATGGAGGGTGTTCTAACAAATGGAGTTGAC
	Monophyllaea_horsfieldii	---GAAAAAGAGGATAGGTGCAGAGACTCAATGGAGGGTGTTCTAACAAATGGAGTTGAC
	Orchadocarpa_lilacina	GAGGAAAAAGAGGATAGGTGCAGAGACTCAATGGAAGCTGTTCTAACAAATGGAGTTGAC
	Oreocharis_argyreia	---GAAAAAGAGGATAGGTGCAGAGACTCAATGGAAGCTGTTCTAACAAATGGAGTTGAC
	Oreocharis_begoniifolia	---GAAAAAGAGGATAGGTGCAGAGACTCAATGGAAGCTGTTCTAACAAATGGAGTTGAC
	Oreocharis_benthamii	---GAAAAAGAGGATAGGTGCAGAGACTCAATGGAAGCTGTTCTAACAAATGGAGTTGAC
	Oreocharis_cotinifolia	---GAAAAAGAGGATAGGTGCAGAGACTCAATGGAAGCTGTTCTAACAAATGGAGTTGAC
	Oreocharis_craibii	---GAAAAAGAGGATAGGTGCAGAGACTCAATGGAAGCTGTTCTAACAAATGGAGTTGAC
	Oreocharis_dasyantha_var_ferruginosa	---GAAAAAGAGGATAGGTGCAGAGACTCAATGGAAGCTGTTCTAACAAATGGAGTTGAC
	Oreocharis_longifolia	---GAAAAAGAGGATAGGTGCAGAGACTCAATGGAAGCTGTTCTAACAAATGGAGTTGAC
	Oreocharis_mileensis	---GAAAAAGAGGATAGGTGCAGAGACTCAATGGAAGCTGTTCTAACAAATGGAGTTGAC
	Oreocharis_ronganensis	---GAAAAAGAGGATAGGTGCAGAGACTCAATGGAAGCTGTTCTAACAAATGGAGTTGAC
	Oreocharis_stewardii	---GAAAAAGAGGATAGGTGCAGAGACTCAATGGAAGCTGTTCTAACAAATGGAGTTGAC
	Ornithoboea_arachnoidea	---GAAAAAGAGGATAGGTGCAGAGACTCAATGGAAGCTGTTCTAACAAATGGAGTTGAC
	Ornithoboea_barbanthera	---GAAAAAGAGGATAGGTGCAGAGACTCAACGGAAGCTGTTCTAACAAATGGAGTTGAC
	Ornithoboea_flexuosa	---GAAAAAGAGGATAGGTGCAGAGACTCAATGGAAGCTGTTCTAACAAATGGAGTTGAC
	Ornithoboea_grandiflora	---GAAAAAGAGGATAGGTGCAGAGACTCAATGGAAGCTGTTCTAACAAATGGAGTTGAC
	Ornithoboea_maxwellii	---GAAAAAGAGGATAGGTGCAGAGACTCAATGGAAGCTGTTCTAACAAATGGAGTTGAC
	Ornithoboea_occulta	---GAAAAAGAGGATAGGTGCAGAGACTCAATGGAAGCTGTTCTAACAAATGGAGTTGAC
	Ornithoboea_pseudoflexuosa	---GAAAAAGAGGATAGGTGCAGAGACTCAATGGAAGCTGTTCTAACAAATGGAGTTGAC
	Ornithoboea_puglisiae	---GAAAAAGAGGATAGGTGCAGAGACTCAATGGAAGCTGTTCTAACAAATGGAGTTGAC
	Ornithoboea_wildeana	---GAAAAAGAGGATAGGTGCAGAGACTCAATGGAAGCTGTTCTAACAAATGGAGTTGAC
	Paraboea_birmanica	--------G--GGATAGGTGCAGAGACTCAATGGAAGCTGTTCTAACAAATGGAGTTGAC
	Paraboea_burttii	---GAAAAACAGGATAGGTGCAGAGACTCAATGGAAGCTGTTCTAACAAATGGGGTTGAC
	Paraboea_capitata_var_oblongifolia	---GAAAAAGAGGATAGGTGCAGAGACTCAATGGAAGCTGTTCTAACAAATGGGGTTGAC
	Paraboea_crassifolia	---GAAAAAGAGGATAGGTGCAGAGACTCAATGGAAGCTGTTCTAACAAATGGAGTTGAC
	Paraboea_divaricata	---GAAAAAGAGGATAGGTGCAGAGACTCAATGGAAGCTGTTCTAACAAATGGGGTTGAC
	Paraboea_glandulosa	---GAAAAAGAGGATAGGTGCAGAGACTCAATGGAAGCTGTTCTAACAAATGGAGTTGAT
	Paraboea_middletonii	---GAAAAAGAGGATAGGTGCAGAGACTCAATGGAAGCTGTTCTAACAAATGGAGTTGAC
	Paraboea_neurophylla	---GAAAAAGAGGATAGGTGCAGAGACTCAATGGAAGCTGTTCTAACAAATGGAGTTGAC
	Paraboea_swinhoei	---GAAAAAGAGGATAGGTGCAGAGACTCAATGGAAGCTGTTCTAACAAATGGAGTTGAC
	Paraboea_trachyphylla	---GAAAAAGAGGATAGGTGCAGAGACTCAATGGAAGCTGTTCTAACAAACGGGGTTGAC
	Paraboea_umbellata	---GAAAAAGAGGATAGGTGCAGAGACTCAATGGAAGCTGTTCTAACAAATGGAGTTGAC
	Paraboea_velutina	---GAAAAAGAGGATAGGTGCAGAGACTCAATGGAAGCTGTTCTAACAAATGGAGTTGAC
	Paraboea_verticillata	---GAAAAAGAGGATAGGTGCAGAGACTCAATGGAAGCTGTTCTAACAAATGGGGTTGAC
	Petrocodon_coriaceifolius	---GAAAAAGAGGATAGGTGCAGAGACTCAATGGGAGCTGTTCTAACAAATGGAGTTGAT
	Petrocodon_dealbatus	---GAAAAAGAGGATAGGTGCAGAGACTCAATGGGAGCTGTTCTAACAAATGGAGTTGAC
	Petrocodon_ferrugineus	---GAAAAAGAGGATAGGTGCAGAGACTCAATGGGAGCTGTTCTAACAAATGGAGTTGAC
	Petrocodon_hancei	---GAAAAAGAGGATAGGTGCAGAGACTCAATGAGAGCTGTTCTAACAAATGGAGTTGAC
	Petrocodon_hechiensis	---GAAAAAGAGGATAGGTGCAGAGACTCAATGGGAGCTGTTCTAACAAATGGAGTTGAC
	Petrocodon_integrifolius	---GAAAAAGAGGATAGGTGCAGAGACTCAATGGAAGCTGTTCTAACAAATGGAGTTGAC
	Petrocodon_scopulorum	---GAAAAAGAGGATAGGTGCAGAGACTCAATGGGAGCTGTTCTAACAAATGGAGTTGAC
	Petrocodon_viridescens	---GAAAAAGAGGATAGGTGCAGAGACTCAATGGAAGCTGTTCTAACAAATGGAGTTGAC
	Petrocosmea_kerrii	---GAAAAAGAGGATAGGTGCAGAGACTCAATGGAAGCTGTTCTAACAAATGGAGTTGAT
	Petrocosmea_minor	---GAAAAAGAGGATAGGTGCAGAGACTCAATGGAAGCTGTTCTAACAAATGGAGTTGAC
	Petrocosmea_nervosa	---GAAAAAGAGGATAGGTGCAGAGACTCAATGGAAGCTGTTCTAACAAATGGAGTTGAC
	Petrocosmea_sericea	---GAAAAAGAGGATAGGTGCAGAGACTCAATGGAAGCTGTTCTAACAAATGGAGTTGAC
	Platystemma_violoides	---AAAAAAGAGGATAGGTGCAGAGACTCAATGGAAGCTGTTCTAACAAATGGAGTTGAC
	Primulina_dryas	---GAAAAAGAGGATAGGTGCAGAGACTCAATGGAAGCTGTTCTAACAAATGGAGTTGAC
	Primulina_fimbrisepala	---GAAAAAGAGGATAGGTGCAGAGACTCAATGGAAGCTGTTCTAACAAATGGAGTTGAC
	Primulina_gemella	---GAAAAAGAGGATAGGTGCAGAGACTCAATGGAAGCTGTTCTAACAAATGGAGTTGAC
	Primulina_glandulosa	---GAAAAAGAGGATAGGTGCAGAGACTCAATGGAAGCTGTTCTAACAAATGGAGTTGAC
	Primulina_hochiensis	---GAAAAAGAGGATAGGTGCAGAGACTCAATGGAAGCTGTTCTAACAAATGGAGTTGAC
	Primulina_liguliformis	---GAAAAAGAGGATAGGTGCAGAGACTCAATGGAAGCTGTTCTAACAAATGGAGTTGAC
	Primulina_linearifolia	---GAAAAAGAGGATAGGTGCAGAGACTCAATGGAAGCTGTTCTAACAAATGGAGTTGAC
	Primulina_longgangensis	---GAAAAAGAGGATAGGTGCAGAGACTCAATGGAAGCTGTTCTAACAAATGGAGTTGAC
	Primulina_luochengensis	---GAAAAAGAGGATAGGTGCAGAGACTCAATGGAAGCTGTTCTAACAAATGGAGTTGAC
	Primulina_minutimaculata	---GAAAAAGAGGATAGGTGCAGAGACTCAATGGAAGCTGTTCTAACAAATGGAGTTGAC
	Primulina_ophiopogoides	---GAAAAAGAGGATAGGTGCAGAGACTCAATGGAAGCTGTTCTAACAAATGGAGTTGAC
	Primulina_pinnata	---GAAAAAGAGGATAGGTGCAGAGGCTCAATGGAAGCTGTTCTAACAAATGGAGTTGAC
	Primulina_pseudoglandulosa	---GAAAAAGAGGATAGGTGCAGAGACTCAATGGAAGCTGTTCTAACAAATGGAGTTGAC
	Primulina_renifolia	---GAAAAAGAGGATAGGTGCAGAGACTCAATGGAAGCTGTTCTAACAAATGGAGTTGAC
	Primulina_tabacum	---GAAAAAGAGGATAGGTGCAGAGACTCAATGGAAGCTGTTCTAACAAATGGAGTTGAC
	Primulina_wentsaii	---GAAAAAGAGGATAGGTGCAGAGACTCAATGGAAGCTGTTCTAACAAATGGAGTTGAC
	Pseudochirita_guangxiensis	---GAAAAAGAGGATAGGTGCAGAGACTCAATGGAAGCTGTTCTAACAAATGGAGTTGAC
	Pseudochirita_guangxiensis_var_glauca	---GAAAAAGAGGATAGGTGCAGAGACTCAATGGAAGCTGTTCTAACAAATGGAGTTGAC
	Rachunia_cymbiformis	---GAAAAAGAGGATAGGTGCAGAGACTCAATGGAAGCTGTTCTAAGAAATGGAGTTGAC
	Ramonda_myconi	---GAAAAAGAGGATAGGTGCAGAGACTCAATGGAAGCTGTTCTAACAAATGGAGTTGAC
	Ramonda_nathaliae	---GAAAAAGAGGATAGGTGCAGAGACTCAATGGAAGCTGTTCTAACAAATGGAGTTGAC
	Ramonda_serbica	---GAAAAAGAGGATAGGTGCAGAGACTCAATGGAAGCTGTTCTAACAAATGGAGTTGAC
	Raphiocarpus_sinicus	---GAAAAAGAGGATAGGTGCAGAGACTCAATGGAAGCTGTTCTAACAAATGGAGTTGAC
	Rhabdothamnopsis_sinensis	---GAAAAAGAGGATAGGTGCAGAGACTCAATGGAAGCTGTTCTAACAAATGGAGTTGAC
	Rhynchoglossum_azureum	---GAAAA-GA-GATAGGTGCAGAGACTCAACGGAAGCTGTTCTAACAAATGGAGTTGAC
	Rhynchoglossum_notonianum	---GAAAA-GA-GATAGGTGCAGAGACTCAACGGAAGCTGTTCTAACAAATGGAGTTGAC
	Rhynchoglossum_obliquum	---GAAAA-GA-GATAGGTGCAGAGACTCAACGGAAGCTGTTCTAACAAATGGAGTTGAC
	Rhynchotechum_discolor	---GAAAAAGAGGATAGGTGCAGAGACTCAATGGAAGCTGTTCTAACAAACGGAGTTGAT
	Rhynchotechum_ellipticum	---GAAAAAGAGGATAGGTGCAGAGACTCAATGGAAGCTGTTCTAACAAACGGAGTTGAT
	Rhynchotechum_formosanum	---GAAAAAGAGGATAGGTGCAGAGACTCAATGGAAGCTGTTCTAACAAACGGAGTTGAC
	Ridleyandra_petiolata	---GAAAAAGAGGATAGGTGCAGAGACTCAATGGAAGCTGTTCTAACAAATGGAGTTGAC
	Ridleyandra_porphyrantha	---GAAAAAGAGGATAGGTGCAGAGACTCAATGGAAGCTGTTCTAACAAATGGAGTTGAC
	Ridleyandra_quercifolia	---GAAAAAGAGGATAGGTGCAGAGACTCAATGGAAGCTGTTCTAACAAATGGAGTTGAC
	Senyumia_minutiflora	---GAAAAAGAGGATAGGTGCAGAGACTCAATGGAAGCTGTTCTAACAAATGAAGTTGAC
	Somrania_albiflora	---GAAAAAGAGGATAGGTGCAGAGACTCAATGGAAGCTGTTCTAACAAATGGAGTTGAC
	Somrania_flavida	---GAAAAAGAGGATAGGTGCAGAGACTCAATGGAAGCTGTTCTAACAAATGGAGTTGAC
	Somrania_lineata	---GAAAAAGAGGATAGGTGCAGAGACTCAATGGAAGCTGTTCTAACAAATGGAGTTGAC
	Spelaeanthus_chinii	---GAAAAAGAGGATAGGTGCAGAGACTCAATGGAAGCTGTTCTAACAAATGGAGTTGAC
	Stauranthera_grandifolia	---GAAAAAGAGGATAGGTGCAGAGACTCAATGGAAGCTGTTCTAACAAATGGAGTTGAC
	Streptocarpus_andohahelensis	---GAAAAAGAGGATAGGTGCAGAGACTCAATGGAAGCTGTTCTAACAAATGGAGTTGAC
	Streptocarpus_beampingaratrensis	---GAAAA-AGGGATAGGTGCAGAGACTCAATGGAAGCTGTTCTAACAAATGGAGTTGAC
	Streptocarpus_betsiliensis	---GAAAAAGAGGATAGGTGCAGAGACTCAATGGAAGCTGTTCTAACAAATGGAGTTGAC
	Streptocarpus_dunnii	---GAAAAAGAGGATAGGTGCAGAGACTCAATGGAAGCTGTTCTAACAAATGGAGTTGAC
	Streptocarpus_elongatus	---GAAAAAGAGGATAGGTGCAGAGACTCAATGGAAGCTGTTCTAACAAATGGAGTTGAA
	Streptocarpus_hilsenbergii	---GAAAAAGAGGATAGGTGCAGAGACTCAATGGAAGCTGTTCTAACAAATGGAGTTGAC
	Streptocarpus_holstii	---GAAAAAGAGGATAGGTGCAGAGACTCAATGGAAGCTGTTCTAACAAATGGAGTTGAC
	Streptocarpus_ibityensis	---GAAAAAGAGGATAGGTGCAGAGACTCAATGGAAGCTGTTCTAACAAATGGAGTTGAC
	Streptocarpus_kimbozanus	---GAAAAAGAGGATAGGTGCAGAGACTCAATGGAAGCTATTCTAACAAATGGAATTGAC
	Streptocarpus_papangae	---GAAAAAGAGGATAGGTGCAGAGACTCAATGGAAGCTGTTCTAACAAATGGAGTTGAC
	Streptocarpus_rexii	---GAAAAAGAGGATAGGTGCAGAGACTCAATGGAAGCTGTTCTAACAAATGGAGTTGAC
	Streptocarpus_saxorum	---GAAAAAGAGGATAGGTGCAGAGACTCAATGGAAGCTGTTCTAACAAATGGAGTTGAC
	Streptocarpus_strigosus	---GAAAA-GAGGATAGGTGCAGAGACTCAATGGAAGCTGTTCTAACAAATGGAGTTGAC
	Streptocarpus_vestitus	---GAAAAAGAGGATAGGTGCAGAGAATCAATGGAAGCTGTTCTAACAAATGGAGTTGAC
	Tetraphyllum_roseum	---GAAAAAGAGGATAGGTGCAGAGACTCAATGGAAGCTGTTCTAACAAATGGAGTTGAC
	Titanotrichum_oldhamii	---GAAA----GGATAGGTGCAGAGACTCAATGGAAGCTGTTCTAACAAATGGAGTTGAC
	Tribounia_grandiflora	---GAAAAAGAGGATAGGTGCAGAGACTCAATGGAAGCTGTTCTAAGAAATGGAGTTGAC
	Tribounia_venosa	---GAAAAAGAGGATAGGTGCAGAGACTCAATGGAAGCTGTTCTAAGAAATGGAGTTGAC
	Whytockia_purpurascens	---GAAAAAGAGGATAGGTGCAGAGACTCAATGGAAGGTGTTCTAACAAATGGAGTTGAC
	Whytockia_sasakii	---GAAAAAGAGGATAGGTGCAGAGACTCAATGGAAGGTGTTCTAACAAATGGAGTTGAC
	Whytockia_tsiangiana	---GAAAAAGAGGATAGGTGCAGATGCTCAATGGAGG-GGTTCTAACAAATGGAGTTGAC
	Aeschynanthus_bracteatus	CGCGTTGGTAGAAGA--------ATTGAAACTTCAGAAAGTATGAAGGATAAACGTATCT
	Aeschynanthus_lancilimbus	CGCGTTGGTAGAAGA--------ATTG---CTTCAGAAAGTCTGAAGGATAAACGTATCT
	Aeschynanthus_micranthus	CGCGTTGGTAGAACA--------ATTGCAACTTCCGCAAGTATGRAGGATAAGCGTATCT
	Aeschynanthus_rhododendron	CGCGTTGGTAGAAGA--------ATTGAAACTTCAGAAAGTATGAAGGATAAACGTATCT
	Aeschynanthus_roseoflorus	SGCGTTGGTAGAAGA--------ATTGAAACTTCAGAAAGTATGAAGGATAAACGTATCT
	Agalmyla_biflora	CGCGTTGGTAGAAGA--------ATTGAAACTTCAGAAAGGATGAAGGATAAACGTATCT
	Agalmyla_bilirana	CGCGTTGGTAGAAGA--------ATTGAAACTTCAGAAAGGATGAAGGATAAACGTATCT
	Agalmyla_clarkei	CGGGTTGGTAGAAGA--------ATTGAAACTTCAGAAAGGATGAAGGATAAACGTATCT
	Agalmyla_glabra	CGCGTTGGTAGAAGA--------ATTGAAACTTCAGAAAGGATGAAGGATAAACGTATCT
	Agalmyla_paucipilosa	CGCGTTGGTAGAAGA--------ATTGAAACTTCAGAAAGGATGAAGGATAAACGTATCT
	Agalmyla_sojoliana	CGCGTTGGTAGAAGA--------ATTGAAACTTCAGAAAGGATGAAGGATAAACGTATCT
	Allocheilos_guangxiensis	CACGTTGGTAGAAGA--------ATTGAAACTTCAGAAAGGCTGAAGGATAAACGTATCT
	Allostigma_guangxiense	CGCGTTGATAGAAGA--------ATTGAAACTTCAGAAAGGATGAAGGATAAACGTATCT
	Anna_mollifolia	CGCGTTGGTAGAAGA--------ATTGAAACTTCAGAAAGGATGAAGGATAAACGTATCT
	Anna_ophiorrhizoides	CGCGTTGGTAGAAGA--------ATTGAAACTTCAGAAAGGATGAAGGATAAACGTATCT
	Anna_submontana	CGCGTTGGTAGAAGA--------ATTGAAACTTCAGAAAGGATGAAGGATAAACGTATCT
	Beccarinda_tonkinensis	TGCGTTGGTAGAGGA--------ATCGAAACTTCAGAAAGGATGAAGGATAAACGTATCT
	Billolivia_longipetiolata	CGCGTTGGTAGAAGA--------ATTGAAACTTCAGAAAGGATGAAGGATAAACGTATCT
	Billolivia_minutiflora	CGCGTTGGTAGAAGA--------ATTGAAACTTCAGAAAGGATGAAGGATAAACGTATCT
	Billolivia_vietnamensis	------------------------------------------------------------
	Billolivia_violacea	CGCGTTGGTAGAAGA--------ATTGAAACTTCAGAAAGGATGAAGGATAAACGTATCT
	Boea_hygroscopica	TGCGTTGGTAGAGGA--------ATTGAAACTTCAGAAAGGATGAAGGATAAACGTATCT
	Boea_magellanica	TGCGTTGGTAGAGGA--------ATTGAAACTTCAGAAAGGATGAAGGATAAACGTATCT
	Boeica_multinervia	TGCGTTGGTAGAGGA--------ATCGAAACTTCAGAAAGGATGAAGGATAAACGTATCT
	Boeica_ornithocephalantha	TGCGTTGGTAGAGGA--------ATCGAAACTTCAGAAAGGATGAAGGATAAACGTATCT
	Briggsiopsis_delavayi	CACGTTGGTAGAAGA--------ATTGAAACTTGAGAAAGGATGAAGGATAAACGTATCT
	Cathayanthe_biflora	CGCGTTGGTAGAAGA---------------------------------------------
	Chayamaritia_banksiae	CGCGTTGGTAGACGA-------------AACTTCAG-------AAAGGATAAACGTATCT
	Chayamaritia_smitinandii	CGCGTTGGTAGACGA-------------AACTTCAGAAAGGATAAAGGATAAACGTATCT
	Codonoboea_albomarginata	TACGTNGGGAGAAGA--------ATTGAAACTTCAGAAAGGATGAAGGATAAACATATCT
	Codonoboea_codonion	TACGTTGGGAGAAGA--------ATTGAAACTTCAGAAAGGATGAAGGATAAACATATCT
	Codonoboea_corrugata	TACGTTGGGAGAAGA--------ATTGAAACTTCAGAAAGGATGAAGGATAAACATATCT
	Codonoboea_floribunda	TACGTTGGGAGAAGA--------ATTGAAACTTCAGAAAGGATGAAGGATAAACATATCT
	Codonoboea_malayana	TACGTTGGGAGAAGA--------ATTGAAACTTCAGAAAGGATGAAGGATAAACATATCT
	Codonoboea_venusta	TACGTTGGGAGAAGA--------ATTGAAACTTCAGAAAGGATGAAGGATAAACATATCT
	Conandron_ramondioides	CGCGTTGGTAGAAGA--------ATTGAAACTTCAGAAAGGATGAAGGATAAACGTATCT
	Corallodiscus_conchifolius	TGCGTTGGTATATGAATCCTTCGGTCGAAACTTCAGAAAGGATGAAGCATAAACGTATCT
	Corallodiscus_kingianus	TGCGTTGGTATAGGAATCCTTCGATCGAAACTTCAGAAAGGATGAAGGATAAACGTATCT
	Corallodiscus_lanuginosus	TGCGTTGGTATAGGAATCCTTCGATCGAAACTTCAGAAAGGATGAAGGATAAACGTATCT
	Cyrtandra_cumingii	CGCGTTGGTAGAAGA--------ATTGAAACTTCAGAAAGGATGAAGGATAAACGTATCT
	Cyrtandra_cupulata	CGCGTTGGTAGAAGA--------ATTGAAACTTCAGAAAGGATGAAGGATAAACGTATCT
	Cyrtandra_glabra	CGCGTTGGTAGAAGA--------ATTGAAACTTCAGAAAGGATGAAGGATAAACGTATCT
	Cyrtandra_kusaimontana	CGCGTTGGTAGAAGA--------ATTGAAACTTCAGAAAGGATGAAGGATAAACGTATCT
	Cyrtandra_longifolia	CGCGTTGGTAGAAGA--------ATTGAAACTTCAGAAAGGATGAAGGATAAACGTATCT
	Cyrtandra_pendula	CGCGTTGGTAGAAGA--------ATTGAAACTTCAGAAAGGATGAAGGATAAACGTATCT
	Damrongia_clarkeana	TGTGTTGGTAGAGGA--------ATTAAAACTTCAGAAAGGATGAAGGATAAACGTATCT
	Damrongia_fulva	TGCGTTGGTAGAGGA--------ATTGAAACTTCAGAAAGGATGAAGGATAAACGCATCT
	Damrongia_lacunosa	TGCGTTGGTAGAGGA--------ATTGAAACTTCAGAAAGGATGAAGGATAAACGTATCT
	Damrongia_orientalis	TGCGTTGGTGGAGGA--------ATTGAAACTTCAGAGAGGATGAAGGATAAACGTATCT
	Damrongia_purpureolineata	TGCGTTGGTAGAGGA--------ATTGAAACTTCAGAAAGGATGAAGGATAAACGTATCT
	Damrongia_sumatrana	TGCGTTGGTAGAGGA--------ATTGAAACTTCAGAAAGGATGAAGGATAAACGTATCT
	Damrongia_trisepala	TGCGTTGGTAGAGGA--------ATTGAAACTTCAGAAAGGATGAAGGATAAACGTATCT
	Deinostigma_cicatricosum_MMO	CGCGTTGGTAGAAGA--------ATTGAAACTTCAG-------AAAGGATAAACATATCT
	Deinostigma_cicatricosum_XWB	CGCGTTGGTAGAAGA--------ATTGAAACTTCAG-------AAAGGATAAACATATCT
	Deinostigma_cyrtocarpum	CGCGTTGGTAGAAGA--------ATTGAAACTTCAG-------AAAGGATAAACATATCT
	Deinostigma_eberhardtii_Bach_0512	CGCGTTGGTAGAAGA--------ATTGAAACTTCAG-------AAAGGATAAACATATCT
	Deinostigma_minutihamata	CGCGTTGGTAGAAGA--------ATTGAAACTTCAG-------AAAGGATAAACATATCT
	Deinostigma_poilanei	CGCGTTGGTAGAAGA--------ATTGAAACTTCAG-------AAAGGATAAACATATCT
	Deinostigma_poilanei_POIL	CGCGTTGGTAGAAGA--------ATTGAAACTTCAGAAAAGATGAAGGATAAACGTATCT
	Deinostigma_sp_Bach_0513	CGCGTTGGTAGAAGA--------ATTGAAACTTCAG-------AAAGGATAAACATATCT
	Deinostigma_tamianum	CGCGTTGGTAGAAGA--------ATTGAAACTTCAG-------AAAGGATAAACATATCT
	Didissandra_elongata_subsp_minor	TGCGTTGGTAGAGGA--------ATTGAAACTTCAGAAAGGATGAAGGATAAACGTATCT
	Didissandra_frutescens	TGCGTTGGTAGAGGA--------ATTGAAACTTCAGAAAGGATGAAGGATAAACGTATCT
	Didissandra_sp_MM_2015	TGCGTTGGTAKAGGA--------ATTGAAACTTCAKAAAGGATGAAGGATAAACGTATCT
	Didymocarpus_antirrhinoides	CGCGTTGGTAGAAAA---------TTGAAACTTCAGAAAGGATGAAGGATAAAGGTATCT
	Didymocarpus_citrinus	CGCGTTGGTAGAAAA---------TTGAAACTTCAGAAAGGATGAAGGATAAAGGTATCT
	Didymocarpus_cordatus	CGCGTTGGTAGAAAA---------TTGAAACTTCAGAAAGGATGAAGGATAAACGTATCT
	Didymocarpus_podocarpus	CGCGTTGGTAGAAAA---------TTGAAACTTCAGAAAGGATGAAGGATAAACGTATCT
	Didymocarpus_stenanthos	CGCGTTGGGTAGAAA--------ATTGAAACTTCAGAAAGGATGAAGGATAAACGTATCT
	Didymocarpus_villosus	CGCGTTGGTAGAAAA---------TGGAAACTTCAGAAAGGATGAAGGCTAAACGTATCT
	Didymostigma_obtusum	CGCGTTGGTAGAAGA--------ATTGAAACTTCAGAAAGGATGAAGGATAAACGTATCT
	Didymostigma_trichanthera	CGCGTTGGTAGAAGA--------ATTGAAACTTCAGAAAGGATGAAGGATAAACGTATCT
	Dorcoceras_geoffrayi	TGCGTTGGTAGAGGA--------ATTGAAACTTCCGAAAGGATGAAGGATAAACGTATCT
	Dorcoceras_hygrometricum	TGCGTTGGTATAGGA--------ATTGAAACTTCCGAAAGGATGAAGGATAAACGTATCT
	Emarhendia_bettiana	TGCGTTGGTAGAGGA--------ATTGAAACTTCAGAAAGGATGAAGGATAAACGTATCT
	Epithema_membranaceum	TGCGTTGGGGAAGGGATYGTTCCATCCAAARTTCCGGAAGGGTGARGGGKTAACGTATCT
	Epithema_taiwanense	TGCGTTGGGAAAGGAATCGTTCCATCAAAACTTCAGAAAGGATGAAGGATAAACGTATCT
	Glabrella_longipes	CGCGTTGGCAGAAGG--------ATTGAAACTTCAG------TAAAGGATAAACGTATCT
	Glabrella_mihieri	CGCGTTGGCAGAAGG--------ATTGAAACTTCAGAAAGGATGAAGGATAAACGTATCT
	Gyrocheilos_chorisepalus_var_synsepalus	CGCGTTGGTAGAAGA---------------------------------------------
	Gyrocheilos_lasiocalyx	CGCGTTGGTAGAAGA---------------------------------------------
	Gyrocheilos_retrotrichus	CGCGTTGGTAGAAGA---------------------------------------------
	Gyrocheilos_retrotrichus_var_oligolobus	CGCGTTGG----------------------------------------------------
	Haberlea_rhodopensis	TGCGTTGGTAGAGGA--------ATCGAAACTTTAGAAAGGATGAAGGATAAACGTATCT
	Hemiboea_bicornuta	CGCGTTGGTAGAAGG------------AAACTTCAGAAAGGATGAAGGATAAACGTATCT
	Hemiboea_cavaleriei	CGCGTTGGTAGAAGA--------ATTGAAACTTCAGAAAGGATGAAGGATAAACGTATCT
	Hemiboea_omeiensis	CGCGTTGGTAGAAGA--------ATTGAAACTTTAGAAAGGATGAAGGATAAACGTATCT
	Hemiboea_ovalifolia	CGCGTTGGTAGAAGA--------ATTGAAACTTCAGAAAGGATGAAGGATAAACGTATCT
	Hemiboea_purpureotincta	CGCGTTGGTAGAAGA--------ATTGAAACTTCAGAAAGGATGAAGGATAAACGTATCT
	Hemiboea_subcapitata	CGCGTTGGTAGAAGA--------ATTGAAACTTCAGAAAGGATGAAGGATAAACGTATCT
	Henckelia_anachoreta	CGCGTTGGTAGAAGA--------ATTCAAACTTCAGAAAGGATGAAGGATAAACGTATCT
	Henckelia_bifolia	CGCGTTGGTAGAAGA--------ATTCGAACTTCAGAAAGGATGAAGGATAAACGTATCT
	Henckelia_dielsii	CGCGTTGGTAGAAGA--------ATTCAAACTTCAGAAAGGATGAAGGATAAACGTATCT
	Henckelia_floccosa	CGCGTTGGTAGAAGA--------ATTAAAACTTCAGAAAGGATGAAGGATAAACATATCT
	Henckelia_grandifolia	CGCGTTGGTAGAAGA--------ATTCAAACTTCAGAAAGGATGAAGGATAAACGTATCT
	Henckelia_incana	CGCGTTGGTAGAAGA--------ATTAAAACTTCAGAAAGGATGAAGGATAAACATATCT
	Henckelia_pumila	CGCGTTGGTAGAAGA--------ATTCAAACTTCAGAAAGGATGAAGGATAAACGTATCT
	Henckelia_urticifolia	CGCGTTGGTAGAAGA--------ATTCAAACTTCAGAAAGGATGAAGGATAAACGTATCT
	Hexatheca_fulva	CGCGTTGGTAGAAGA--------ATTGAAACTTCAGAAAGGATGAAGGATAAACGTATCT
	Jancaea_heldreichii	TGCGTTGGTAGAGGA--------ATCGAAACTTCAGAAAGGATGAAGGATAAACGTATCT
	Jerdonia_indica	TGCGGTGGTAGAGGAATCGTTCCATCGAAACTTCAGAAAGGATGAAGGATAAACGTATCT
	Kaisupeea_herbacea	TACGTTGGTAGAGGA--------ATTGAAACTTTAGAAAGAATGAAAGATAAACGTATCT
	Kaisupeea_orthocarpa	TACGTTGGTAGAGGA--------ATTGAAACTTTAGAAAGAATGAAAGATAAACGTATCT
	Langbangia_annamensis_ANNA	CGCGTTGGTAGAAGA--------ATTGAAACTTCAGAAAAGATGAAGGATAAACGTATCT
	Langbangia_annamensis_CR024	CGCGTTGGTAGAAGA---------------------------------------------
	Langbiangia_annamensis_BD77	CGCGTTGGTAGAAGA--------ATTGAAACTTCAGAAAAGATGAAGGATAAACGTATCT
	Langbiangia_scutellifolia	CGCGTTGGTAGAAGA--------ATTGAAACTTCAGAAAAGATGAAGGATAAACGTATCT
	Langbiangia_sp_CR027	CGCGTTGGTAGAAGA--------ATTGAAACTTCAGAAAAGATGAAGGATAAACGTATCT
	Langbiangia_sp_CR028	CGCGTTGGTAGAAGA--------ATTGAAACTTCAGAAAAGATGAAGGATAAACGTATCT
	Leptoboea_multiflora	TGCGTTGGTAGAGGA--------ATCGAAACTTCAGAAAGGATGAAGGATAAACGTATCT
	Liebigia_barbata	CGCGTTGGTAGAAGA--------ATTGAAACTTCAGAAAGGATGAAGGATAAACGTATCT
	Litostigma_coriaceifolium	????????????????????????????????????????????????????????????
	Litostigma_crystallinum	????????????????????????????????????????????????????????????
	Litostigma_napoense	????????????????????????????????????????????????????????????
	Litostigma_pingbianense	????????????????????????????????????????????????????????????
	Loxocarpus_angustifolius	TGCGTTGGTAGAGGA--------ATTGAAACTTCAGAAAGGATGAAGGATAAACGTATCT
	Loxocarpus_argenteus	TGCGTTGGTAGAGGA--------ATTGAAACTTCAGAAAGGATGAAGGGTAAACGTATCT
	Loxocarpus_holttumii	TGCGTTGGTAGAGGA--------ATTGAAACTTCAGAAAGGATGAAGGATAAACGTATCT
	Loxocarpus_incanus	TGCGTTGGTAGAGTA--------ATTGAAACCTCAGAAAGGATGAAGGATAAACGTATCT
	Loxocarpus_incanus_var_sekayuensis	TACGTTGGTAGAGGA--------ATTGAAACTTCAGAAAGGATGAAGGATAAACGTATCT
	Loxocarpus_repens	TGCGTTGGTAGAGGA--------ATTGAAACTTCAGAAAGGATGAAAGATAAACGTATCT
	Loxocarpus_rufescens	TGCGTTGGTAGAGGA--------ATTGAAACTTCAGAAAGGATGAAGGATAAACGTATCT
	Loxocarpus_semitortus	TGCGTTGGTAGAGGA--------ATTGAAACTTCAGAAAGGATGAAGGATAAACGTATCT
	Loxocarpus_sericiflavus	TGCGTTGGTAGAGGA--------ATTGAAACTTCAGAAAGGATGAAGGATAAACGTATCT
	Loxocarpus_verbeniflos	TGCGTTGGTAGAGGA--------ATTGAAACTTCAGAAAGGATGAAGGATAAACGTGTCT
	Loxocarpus_violoides	TGCGTTGGTAGAGGA--------ATTGAAACTTCAGAAAGGATGAAGGATAAACGTATCT
	Loxonia_hirsuta	TACGTTGGAAAAGGAATCGTTCCATGGAAACTTCAGAAAGGATGAAGGATAAACGTATCT
	Loxostigma_fimbrisepalum	CGCGTTGGTAGAAGA--------ATTTAAACTTCAGAAAGGATGAAGGATAAACGTATCT
	Loxostigma_glabrifolium	CGCGTTGGTAGAAGA--------ATTTAAACTTCAGAAAGGATGAAGGATAAACGTATCT
	Loxostigma_griffithii	CGCGTTGGTAGAAGA--------ATTTAAACTTCAGAAAGGATGAAGGATAAACGTATCT
	Loxostigma_sp_Gaoligong_Shan_7668	CGCGTTGGTAGAAGA--------ATTTAAACTTCAGAAAGGATGAAGGATAAACGTATCT
	Lysionotus_chingii	CGCGTTGGTAGAAGA--------ATTGAAACTTCAGAAAGGATGAAGGATAAACGTATCT
	Lysionotus_forrestii	CACGTTGGTAGAAGA--------ATTGAAACTTCAGAAAGGATGAAGGATTGACATATCT
	Lysionotus_pauciflorus	CGCGTTGGTAGAAGA--------ATTGAAACTTCAGAAAGGATGAAGGATAAACGTATCT
	Lysionotus_petelotii	CACGTTGGTAGAAGA--------ATTGAAACTTCAGAAAGGATGAAGGATAAACATATCT
	Metapetrocosmea_peltata	CGCGTTGGTAGAAGA--------ATTGAAACTTCAG-------AAAGGATAAACATATCT
	Michaelmoelleria_vietnamensis	CGCGTTGGTAGAAGA--------ATTGAAACTTCAGAAAGGATGAAGGATAAACGTATCT
	Microchirita_aff_hamosa	TGCGTTGGTAGAAGA--------ATTGAAACTTCAGAAAGGATGAAGGATAAACGTATCT
	Microchirita_caliginosa	TGCGTTGGTAAAAGA--------ATTGAAACTTCAGAAAGGATGAAGGATAAACGTATCT
	Microchirita_lavandulacea	TGCGTTGGTAGAAGA--------ATTGAAACTTCAGAAAGGATGAAGGATAAACGTATCT
	Microchirita_sericea	TGCGTTGGTAAAAGA--------ATTGAAACTTCAGAAAGGATGAAGGATAAACGTATCT
	Microchirita_tubulosa	TGCGGTGGTAGAAGA--------ATTGAAACTTCAGAAAGGATGAAGGATAAACGTATCT
	Microchirita_viola	TGCGTTGGTAGAAGA--------ATTGAAACTTCGGAAAGGATGAAGGATAAAGGTATCT
	Middletonia_evrardii	TGCGTTGGTAGAGGA--------ATTGAAACTTCAGAAAGGATGAAGGATAAACGTATCT
	Middletonia_multiflora	TGCGTTGGTAGAGGA--------ATTGAAACTTCAGAAAGGATGAAGGATAAACGTATCT
	Middletonia_regularis	TGCGTTGGTAGAGGA--------ATTGAAACTTCAGAAAGGATGAAGGATAAACGTATCT
	Monophyllaea_elongata	TGCGTTGGGACAGGC-------CATCGAAACTTCAGAAAGGATGAAGGATAAACGTATCT
	Monophyllaea_glauca	TGCGTTGGGAGAGGAATCGTTCCATCGAAACTTCAGAAAGGATGAAGGATAAACGTATCT
	Monophyllaea_hirticalyx	TGCGTTGGGAGAGGAATCGTTCCATCGAAACTTCAGAAAGGATGAAGGATAAACGTATCT
	Monophyllaea_horsfieldii	TGCGTTGGGAGAGGAATCGTTCCATCGAAACTTCAGAAAGGATGAAGGATAAACGTATCT
	Orchadocarpa_lilacina	TGCATTGGTAGAGGA--------ATTGAAACTTCAGAAAGGATGAAGGATAAACGTATCT
	Oreocharis_argyreia	CGCGTTGGTAGAAGA--------ATTGAAACTTCAGAAAGGATGAAGGATAAACGTATCT
	Oreocharis_begoniifolia	CGCGTTGGTAGAAGA--------ATTGAAACTTCAGAAAGGATGAAGGATAAACGTATCT
	Oreocharis_benthamii	CGCGTTGGTAGAAGA--------ATTGAAACTTCAGAAAGGATGAAGGATAAACGTATCT
	Oreocharis_cotinifolia	CACGTTGGTAGAAGA--------ATTGAAACTTCAGAAAGGATGAAGGATAAACGTATCT
	Oreocharis_craibii	CGCGTTGGTAGAAGA--------ATTGAAACTTCAGAAAGGATGAAGGATAAACGTATCT
	Oreocharis_dasyantha_var_ferruginosa	CGCGTTGGTAGAAGA--------ATTGAAACTTCAGAAAGGATGAAGGATAAACGTATCT
	Oreocharis_longifolia	CGCGTTGGTAGAAGA--------ATTGAAACTTCAGAAAGGATGAAGGATAAACGTATCT
	Oreocharis_mileensis	CGCGTTGGTAGAAGA--------ATTGAAACTTCAGAAAGGATGAAGGATAAACGTATCT
	Oreocharis_ronganensis	CGCGTTGGTAGAAGA--------ATTGAAACTTCAGAAAGGATGAAGGATAAACGTATCT
	Oreocharis_stewardii	CGCGTTGGTAGAAGA--------ATTGAAACTTCAGAAAGGATGAAGGATAAACGTATCT
	Ornithoboea_arachnoidea	TGCGTTGGTAGAGGA--------ATTGAAACTTTAGAAAGGATGAAAGATAAACGTATCT
	Ornithoboea_barbanthera	TGCGTTGGTAGAGGA--------ATTGAAACTTTAGAAAGGATGAAAGATAAACGTATCT
	Ornithoboea_flexuosa	TGCGTTGGTAGAGGA--------ATTGAAACTTTAGAAAGGATGAAAGATAAACGTATCT
	Ornithoboea_grandiflora	TGCGTTGGTAGAGGA--------ATTGAAACTTTAGAAAGGATGAAAGATAAACGTATCT
	Ornithoboea_maxwellii	TGCGTTGGTAGAGGA--------ATTGAAACTTTAGAAAGGATGAAAGATAAACGTATCT
	Ornithoboea_occulta	TGCGTTGGTAGAGGA--------ATTGAAACTTTAGAAAGGATGAAAGATAAACGTATCT
	Ornithoboea_pseudoflexuosa	TGCGTTGGTAGAGGA--------ATTGAAACTTTAGAAAGGATGAAAGATAAACGTATCT
	Ornithoboea_puglisiae	TGCGTTGGTAGAGGA--------ACTGAAACTTTAGAAAGGATGAAAGATAAACGTATCT
	Ornithoboea_wildeana	TGCGTTGGTAGAGGA--------ATTGAAACTTTAGAAAGGATGAAAGATAAACGTATCT
	Paraboea_birmanica	TGCGTTGGTAGAGGA--------ATTGAAACTTCAGAAAGGATGAAGGATAAACGTATCT
	Paraboea_burttii	TGCGTTGGTAGAGGA--------ATTGAAACTTCAGAAAGGATGAAGGATAAATGTATCT
	Paraboea_capitata_var_oblongifolia	TGTGTTGGTAGAGGA--------ATTGAAACTTCAGAAAGGATGAAGGATAAACGTATCT
	Paraboea_crassifolia	TGCGTTGGTAGAGGA--------ATTGAAACTTCAGAAAGGATGAAGGATAAACGTATCT
	Paraboea_divaricata	TGCGTTGGTAGAGGA--------ATTGAAACTTCAGAAAGGATGAAGGATAAACGTATCT
	Paraboea_glandulosa	TGCGTTGGTAGAGGA--------ATTGAAACTTCAGAAAGGATGAAGGATAAACGTATCT
	Paraboea_middletonii	TGCGTTGGTAGAGGA--------ATTGAAACTTCAGAAAGGATGAAGGATAAACGTATCT
	Paraboea_neurophylla	TGCGTTGGTAGAGGA--------ATTGAAACTTCAGAAAGGATGAAGGATAAACGTATCT
	Paraboea_swinhoei	TGCGTTGGTAGAGGA--------ATTGAAACTTCAGAAAGAATGAAGGATAAACGTATCT
	Paraboea_trachyphylla	TGCGTTGGTAGAGGA--------ATTGAAACTTCAGAAAGGATGAAGGATAAACGTATCT
	Paraboea_umbellata	TGCGTTGGTAGAGGA--------ATTGAAACTTCAGAAAGGATGAAGGATAAACGTATCT
	Paraboea_velutina	TGCGTTGGTAGAGGA--------ATTTAAACTTCAGAAAGGATGAAGGATAAACGTATCT
	Paraboea_verticillata	TGCGTTGGTAGAGGA--------ATTGAAACTTCAGAAAGGATGAAGGATAAACGTATCT
	Petrocodon_coriaceifolius	CGCGTTGGTAGAAAA--------ATTGAAACTTCAGAAAGGATGAAGGATAAACGTATCT
	Petrocodon_dealbatus	CGCGTTGGTAGAAAA--------ATTGAAACTTCAGAAAGGATGAAGGATAAACGTATCT
	Petrocodon_ferrugineus	CGCGTTGGTAGAAAA--------ATTGAAACTTCAGAAAGGATGAAGGATAAACGTATCT
	Petrocodon_hancei	CGCGTTGGTAGAAAA--------ATTGAAACTTCAGAAAGGATGAAGGATAAACGTATCT
	Petrocodon_hechiensis	CGCGTTGGTAGAAAA--------ATTGAAACTTCAGAAAGGATGAAGGATAAACGTATCT
	Petrocodon_integrifolius	CGCATTGGTAGAAAA--------ATTGAAACTTCAGAAAGGATGAAGGATAAACGTATCT
	Petrocodon_scopulorum	CGCGTTGGTAGAAAA--------ATTGAAACTTCAGAAAGGATGAAGGATAAACGTATCT
	Petrocodon_viridescens	CGCGTTGGTAGAAAA--------ATTGAAACTTCAGAAAGGATGAAGGATAAACGTATCT
	Petrocosmea_kerrii	CGCGTTGGTAGACGA--------ATTGAAACTTCAG-------AAAGGATAAACGTATCT
	Petrocosmea_minor	CGCGTTGGTAGACGA--------ATTGAAACTTCAGAAAGGATAAAGGATAAACGTATCT
	Petrocosmea_nervosa	CGCGTTGGTAGACGA--------ATTGAAACTTCAG-------AAAGGATAAACGTATCT
	Petrocosmea_sericea	CACGTTGGTAGACAA--------------ACTTCAG-------AAAGGATAAACGTATCT
	Platystemma_violoides	TACGTTGGTATAGGA--------ATCGAAACTTCAGAAAGGATGAAGGATAAACGTATCT
	Primulina_dryas	CGCGTTGGTAGAAGA--------ATTGAAACTTCAGAAAGGATGAAGGATAAACGTATCT
	Primulina_fimbrisepala	CGCGTTGGTAGAAGA--------ATTGAAACTTCAGAAAGGATGAAGGATAAACGTATCT
	Primulina_gemella	CGCGTTGGTAGAAGA--------ATTGAAACTTCAGAAAGGATGAAGGATAAACGTATCT
	Primulina_glandulosa	CGCGTTGGTAGAAGA--------ATTGAAACTTCAGAAAGGATGAAGGATAAACGTATCT
	Primulina_hochiensis	CGCGTTGGTAGAAGA--------ATTGAAACTTCAGAAAGGATGAAGGATAAACGTATCT
	Primulina_liguliformis	CCCGTTGGTAGAAGA--------ATTGAAACTTCAGAAAGGATGAAGGATAAACGTATCT
	Primulina_linearifolia	CACGTTGGTAGAAGA--------ATTGAAACTTCAGAAAGGATGAAGGATAAACGTATCT
	Primulina_longgangensis	CACGTTGGTAGAAGA--------ATTGAAACTTCAGAAAGGATGAAGGATAAACGTATCT
	Primulina_luochengensis	CCTGTTGGTAGAAGA--------ATTGAAACTTCAGAAAGGATGAAGGATAAACGTATCT
	Primulina_minutimaculata	CACGTCGGTAGAAGA--------ATTGAAACTTCAGAAAGGATGAAGGATAAACGTATCT
	Primulina_ophiopogoides	CACGTTGGTAGAAGA--------ATTGAAACTTCAGAAAGGATGAAGGATAAACGTATCT
	Primulina_pinnata	CGCGTTGGTAGAAGA--------ATTGAAACTTCAGAAAGGATGAAGGATAAACGTATCT
	Primulina_pseudoglandulosa	CGCGTTGGTAGAAGA--------ATTGAAACTTCAGAAAGGATGAAGGATAAACGTATCT
	Primulina_renifolia	CACGTTGGTAGAAGA--------ATTGAAACTTCAGAAAGGATGAAGGATAAACGTATCT
	Primulina_tabacum	CACGTTGGTAGAAGA--------ATTGAAACTTCAGAAAGGATGAAGGATAAACGTATCT
	Primulina_wentsaii	CACGTTGGTAGAAGA--------ATTGAAACTTCAGAAAGGATGAAGGATAAACGTATCT
	Pseudochirita_guangxiensis	CGCGTTGGTAGAAGA--------ACTTAAACTTCAGAAAGGATGAAGGATAAACGTATCT
	Pseudochirita_guangxiensis_var_glauca	CGCGTTGGTAGAAGA--------ACTTAAACTTCAGAAAGGATGAAGGATAAACGTATCT
	Rachunia_cymbiformis	CGCGTTGGTAGAAGA--------ATTGAAACTTCAGAAAGGATGAAGGATAAACGTATCT
	Ramonda_myconi	TGCGTTGGTAGAGGA--------ATCGAAACTTCAGAAAGGATGAAGGATAAACGTATCT
	Ramonda_nathaliae	TGCGTTGGTAGAGGA--------ATCGAAACTTCAGAAAGGATGAAGGATAAACGTATCT
	Ramonda_serbica	TGCGTTGGTAGAGGA--------ATCGAAACTTCAGAAAGGATGAAGGATAAACGTATCT
	Raphiocarpus_sinicus	CGCGTCGGTAGAAGA--------ATTGGAACTTCAGAAAGGATGAAGGATAAACGTATCT
	Rhabdothamnopsis_sinensis	TACGTTGGTAGAGGA--------ATTGAAACTTTAGAAAGAATGAAAGATAAACGTATCT
	Rhynchoglossum_azureum	TGCGTTGGTAGAGGAATCGTTCCATCGAAACTTCAGAAAGGATGAAGGATAAACGTATCT
	Rhynchoglossum_notonianum	TGCGTTGGTAGAGGAATCGTTCCATCGAAACTGCAGAAAGGATGAAGGATAAACGTATCT
	Rhynchoglossum_obliquum	TGCGTTGGTAGAGGAATCGTTCCATCGAAACTTCAGAAAGGATGAAGGATAAACGTATCT
	Rhynchotechum_discolor	TGCGTTGGTAGAGGA--------ATCGAAACTTCAGAAAGGATGAAGGATAAACGTATCT
	Rhynchotechum_ellipticum	TGCGTTGGTAGAGGA--------ATCGAAACTTCAGAAAGGATGAAGGATAAACGTATCT
	Rhynchotechum_formosanum	TGCGTTGGTAGAGGA--------ATCGAAACTTCAGAAAGGATGAAGGATAAACGTATCT
	Ridleyandra_petiolata	CGCGTTGGTAGAAGA--------ATTGAAACTTCAGAAAGGATGAAGGATAAACGTATCT
	Ridleyandra_porphyrantha	CGCGTTGGTAGAAGA--------ATTGAAACTTCAGAAAGGATGAAGGATAAACGTATCT
	Ridleyandra_quercifolia	CGCGTTGGTAGAAGA--------ATTGAAACTTCAGAAAGGATGAAGGATAAACGTATCT
	Senyumia_minutiflora	TGCGTTGGTATAGGA--------ATTGAAACTTCAGAAAGGATGAAGGATAAACGTATCT
	Somrania_albiflora	TGCATTGGTAGAGGA--------ATTGAAACTTCAGAAAGGATGAAGGATAAACGTATCT
	Somrania_flavida	TGCGTTGGTAGAGGA--------ATTGAAACTTCAGAAAGGATGAAGGATAAACGTATCT
	Somrania_lineata	TGCGTTGGTAGAGGA--------ATTGAAACTTCAGAAAGGATGAAGGATAAACGTATCT
	Spelaeanthus_chinii	TGCGTTGGTAGAGGA--------ATTGAAACTTCAGAAAGGATGAAGAATAAACGTATCT
	Stauranthera_grandifolia	TGCGTTGGGAAAGGAATCGTTCCATCGAAACTTCAGAAAGGATGAAGGATAAACGTATCT
	Streptocarpus_andohahelensis	TGCGTTGGTAGAGGA--------ATTGAAACTTCAGAAAGGATGAA------ACGTATCT
	Streptocarpus_beampingaratrensis	TGCGTTGGTAGAGGA--------ATTGAAACTTCAGAAAGGATGAA------ACGTATCT
	Streptocarpus_betsiliensis	TGCGTTGGTAGAGGA--------ATTGAAACTTCAGAAAGGATGAA------ACGTATCT
	Streptocarpus_dunnii	TGCGTTGGTAGAGGA--------ATTGAAACTTCAGAAAGGATGAA------ACGTATCT
	Streptocarpus_elongatus	TGCGTTGGTAGAGGA--------ATTGAAACTTCAGAAAGGATGAA------ACCTATCT
	Streptocarpus_hilsenbergii	TGCGTTGGTAGAGGA--------ATTGAAACTTCAGAAAGGATGAATA------GTATCT
	Streptocarpus_holstii	TGCGTTGGTAGAGGA--------ATTGAAACTTCAGAAAGGATGAA------ACGTATCT
	Streptocarpus_ibityensis	TGCGTTGGTAGAGGA--------ATTGAAACTTCAGAAAGGATGAA------ACGTATCT
	Streptocarpus_kimbozanus	TGCGTTGGTAGAGGA--------ATTGAAACTTCAGAAAGGATGAA------ACGTATCT
	Streptocarpus_papangae	TGCGTTGGTAGAGGA--------ATTGAAACTTCAGAAAGGATGAA------ACGTATCT
	Streptocarpus_rexii	TGCGTTGGTAGAGGA--------ATTGAAACTTCAGAAAGGATGAA------ACGTATCT
	Streptocarpus_saxorum	TGTGTTGGTAGAGGA--------ATTGAAACTTCAGAAAGGATGAA------ACGTATCT
	Streptocarpus_strigosus	TGCGTTGGTAGAGGA--------ATTGAAACTTCAGAAAGGATGAA------ACGTATCT
	Streptocarpus_vestitus	TGCGTTGGTAGAGGA--------ATTGAAACTTCAGAAAGGATGAATA------GTATCT
	Tetraphyllum_roseum	TGCGTTGGTAGAGGAATCGTTCCATCGAAACTTCAA----------GGATAAACGTATCT
	Titanotrichum_oldhamii	TGCGTTGGTAGAGGAATCTTTCCATCGAAACTTCAGAAAGGATGAAGGATAAACGTATCT
	Tribounia_grandiflora	TGCG-------AGGA--------ATTGAAACTTCAGAAAGGATGAAGGATAAACGTATCT
	Tribounia_venosa	TGCG-------AGGA--------ATTGAAACTTCAGAAAGGATGAAGGATAAACGTATCT
	Whytockia_purpurascens	TGCGTTGGGAAAGGAATCGTTCCATCGAAACTTCAG-------ACAGGATAAACGTATCT
	Whytockia_sasakii	TGCGTTGGGAGAGGAATCGTTCCATCGAAACTTCAG-------ACAGGATAAGCGTATCT
	Whytockia_tsiangiana	TGCGTTGGAAGAGGAATCGTTCCATCGAAACTTCAG------AGCAGGATTAGCGAATCT
	Aeschynanthus_bracteatus	ATTGAATACTATTGATGATTAATAATGTG-----ATG------ATTAATAATGGCCCGAA
	Aeschynanthus_lancilimbus	ATTGAATACTAT---------------TG-----ATG------ATTAATAATGGCCCGAA
	Aeschynanthus_micranthus	ATTGAATACTAT---------------TG-----ATG------ATTAATAATGGCCCGAA
	Aeschynanthus_rhododendron	ATTGAATACTAT---------------TG-----ATG------ATTAATAATGGCCCGAA
	Aeschynanthus_roseoflorus	ATTGAATACTAT---------------TG-----ATG------ATTAATAATGGCCCGAA
	Agalmyla_biflora	ATTGAATACTAT---------------TG-----ATG------ATTAATAATGGCCCGAA
	Agalmyla_bilirana	ATTGAATACTAT---------------TG-----ATG------ATTAATAATGGCCCGAA
	Agalmyla_clarkei	ATTGAATACTAT---------------TG-----ATG------ATTAATAATGGCCCGAA
	Agalmyla_glabra	ATTGAATACTAT---------------TG-----ATG------ATTAATAATGGCCCGAA
	Agalmyla_paucipilosa	ATTGAATACTAT---------------TG-----ATG------ATTAATAATGGCCCGAA
	Agalmyla_sojoliana	ATTGAATACTAT---------------TG-----ATG------ATTAATAATGGCCCGAA
	Allocheilos_guangxiensis	ATTGAATACTAT---------------TG-----ATG------ATTAATAATGGCCCGAA
	Allostigma_guangxiense	ATTGAATACTAT---------------TG-----ATG------ATTAATAATGGCCCGAA
	Anna_mollifolia	ATTGAATACTAT---------------TG-----ATG------ATTAATAATGGCCCGAA
	Anna_ophiorrhizoides	ATTGAATACTAT---------------TG-----ATG------ATTAATAATGGCCCGAA
	Anna_submontana	ATTGAATACTAT---------------TG-----ATG------ATTAATAATGGCCCGAA
	Beccarinda_tonkinensis	ATTGAATACTAT---------------TG-----ATG------ATTAATAATGGCCCAAA
	Billolivia_longipetiolata	ATTGAATACTAT---------------TG-----ATG------ATTAATAATGGCCCGAA
	Billolivia_minutiflora	ATTGAATACTAT---------------TG-----ATG------ATTAATAATGGCCCGAA
	Billolivia_vietnamensis	------------------------------------------------------------
	Billolivia_violacea	ATTGAATACTAT---------------TG-----ATG------ATTAATAATGGCCCGAA
	Boea_hygroscopica	ATTGAATACTAT---------------TG-----ATG------ATTAATAATGGCCCGAA
	Boea_magellanica	ATTGAATACTAT---------------TG-----ATG------ATTAATAATGGCCCGCA
	Boeica_multinervia	ATTGAATACTAT---------------TG-----ATG------ATTAATAATGGCCCGAA
	Boeica_ornithocephalantha	ATTGAATACTAT---------------TG-----ATG------ATTAATAATGGCCCGAA
	Briggsiopsis_delavayi	ATTAAATACTAT---------------TG-----ATT------ATTAATAATGGCCCGAA
	Cathayanthe_biflora	------------------------------------------------------------
	Chayamaritia_banksiae	ATTGAATACTAT---------------TG-----ATG------ATTAATAATGGCCCGAA
	Chayamaritia_smitinandii	ATTGAATACTAT---------------TG-----ATG------ATTAATAATGGCCCGAA
	Codonoboea_albomarginata	ATTGAATACTAT---------------TG-----ATG------ATTAATAATGGCCCGAA
	Codonoboea_codonion	ATTGAATACTAT---------------TG-----ATG------ATTAATAATGGCCCGAA
	Codonoboea_corrugata	ATTGAATACTAT---------------TG-----ATG------ATTAATAATGGCCCGAA
	Codonoboea_floribunda	ATTGAATACTAT---------------TG-----ATG------ATTAATAATGGCCCGAA
	Codonoboea_malayana	ATTGAATACTAT---------------TG-----ATG------ATTAATAATGGCCCGAA
	Codonoboea_venusta	ATTGAATACTAT--------------ATG-----ATG------ATTAATAATGGCCCGAA
	Conandron_ramondioides	ATTGAATACTAT--------------ATG-----ATG------ATTAATAATGGCCCGAA
	Corallodiscus_conchifolius	ATTGAATACTAT-----------------ATAAAATG------ATTAATAATGACCCGAC
	Corallodiscus_kingianus	ATTGAATACTAT-----------------ATCAAATG------ATTAATAATGGCCCGAA
	Corallodiscus_lanuginosus	ATTGAATACTAT-----------------ATCAAATG------ATTAATAATGGCCCGAA
	Cyrtandra_cumingii	ATTGAATACTAT---------------TG-----ATG------ATTAATAATGGCCCGAA
	Cyrtandra_cupulata	ATTGAATACTAT---------------TG-----ATG------ATTAATAATGGCCCGAA
	Cyrtandra_glabra	ATTGAATACTAT---------------TG-----ATG------ATTAATAATGGCCCGAA
	Cyrtandra_kusaimontana	ATTGAATACTAT---------------TG-----ATG------ATTAATAATGGCCCGAA
	Cyrtandra_longifolia	ATTGAATACTAT---------------TG-----ATG------ATTAATAATGGCCCGAA
	Cyrtandra_pendula	ATTGAATACTAT---------------TG-----ATG------ATTAATAATGGCCCGAA
	Damrongia_clarkeana	ATTGAATATTAT---------------TG-----ATG------ATTTATAATGGCCCGAA
	Damrongia_fulva	ATTGAATACTAT---------------TG-----ATG------ATTAATAATGGCCCGAA
	Damrongia_lacunosa	ATTGAATACTAT---------------TG-----ATG------ATTAATAATGGCCCGAA
	Damrongia_orientalis	ATTGAATACTAT---------------TG-----ATG------ATTAATAATGGCCCGAA
	Damrongia_purpureolineata	ATTGAATACTAT---------------TG-----ATG------ATTAATAATGGCCCGAA
	Damrongia_sumatrana	ATTGAATACTAT---------------TG-----ATG------ATTAATAATGGCCCGAA
	Damrongia_trisepala	ATTGAATATTAT---------------TG-----ATG------ATTAATAATGGCCCGAA
	Deinostigma_cicatricosum_MMO	ATTGAATACTAT---------------TG-----ATG------ATTAATAATGGCCCGAA
	Deinostigma_cicatricosum_XWB	ATTGAATACTAT---------------TG-----ATG------ATTAATAATGGCCCGAA
	Deinostigma_cyrtocarpum	ATTGAATACTAT---------------TG-----ATG------ATTAATAATGGCCCGAA
	Deinostigma_eberhardtii_Bach_0512	ATTGAATACTAT---------------TG-----ATG------ATTAATAATGGCCCGAA
	Deinostigma_minutihamata	ATTGAATACTAT---------------TG-----ATG------ATTAATAATGGCCCGAA
	Deinostigma_poilanei	ATTGAATACTAT---------------TG-----ATG------ATTAATAATGGCCCGAA
	Deinostigma_poilanei_POIL	ATTGAATACTAT---------------TG-----ATG------ATTAATAATGGCCCGAA
	Deinostigma_sp_Bach_0513	ATTGAATACTAT---------------TG-----ATG------ATTAATAATGGCCCGAA
	Deinostigma_tamianum	ATTGAATACTAT---------------TG-----ATG------ATTAATAATGGCCCGAA
	Didissandra_elongata_subsp_minor	ATTGAATACTAT---------------TG-----ATG------ATTAATAATGGCCCGAA
	Didissandra_frutescens	ATTGAATACTAT---------------TG-----ATG------ATTAATAATGGCCCGAA
	Didissandra_sp_MM_2015	ATTGAATACTAT---------------TG-----ATG------ATTAATAATGGCCCGAA
	Didymocarpus_antirrhinoides	ATTGAATACTAT---------------TG-----ATG------ATTAATAATGGCCCGAA
	Didymocarpus_citrinus	ATTGAATACTAT---------------TG-----ATG------ATTAATAATGGCCCGAA
	Didymocarpus_cordatus	ATTGAATACTAT---------------TG-----ATG------ATTAATAATGGCCCGAA
	Didymocarpus_podocarpus	ATTGAATACTAT---------------TG-----ATG------ATTAATAATGGCCCGAA
	Didymocarpus_stenanthos	ATTGAATACTAT---------------TG-----ATG------ATTAATAATGTCCCGAA
	Didymocarpus_villosus	ATTGAATACTAT---------------TG-----ATG------ATTAATAATGGCCCGAA
	Didymostigma_obtusum	ATTGAATACTAT---------------TG-----ATG------ATTAATAATGGCCCGAA
	Didymostigma_trichanthera	ATTGAATACTAT---------------TG-----ATG------ATTAATAATGGCCCGAA
	Dorcoceras_geoffrayi	ATTGAATACTAT---------------TG-----ATG------ATTAATAATGGCCCGAA
	Dorcoceras_hygrometricum	ATTGAATACTAT---------------TG-----ATG------ATTAATAATGGCCCGAA
	Emarhendia_bettiana	ATTGAATACTAT---------------TG-----ATG------ATTAATAATGGCCCGAA
	Epithema_membranaceum	ATTGAATACTAT-----------------ATCAAATG------ATTAATRCCGGCCCCAC
	Epithema_taiwanense	ATTGAATACTAT-----------------ATCAAATG------ATTAATACCGGCCCCAC
	Glabrella_longipes	ATTGAATACTAT---------------TG-----ATG------ATTAATAATGGCCCGAA
	Glabrella_mihieri	ATTGAATACTAT---------------TG-----ATG------ATTAATAAAGGGCCGAA
	Gyrocheilos_chorisepalus_var_synsepalus	------------------------------------------------------------
	Gyrocheilos_lasiocalyx	------------------------------------------------------------
	Gyrocheilos_retrotrichus	------------------------------------------------------------
	Gyrocheilos_retrotrichus_var_oligolobus	------------------------------------------------------------
	Haberlea_rhodopensis	ATTGAATACTAT---------------TG-----ATG------ATTAATAATGGCCCGAA
	Hemiboea_bicornuta	ATTGAATACTAT---------------TG-----ATG------ATTAATAATGGCCCAAA
	Hemiboea_cavaleriei	ATTGAATACTAT---------------TG-----ATG------ATTAATAATGGCCCGAA
	Hemiboea_omeiensis	ATTGAATACTAT---------------TG-----ATG------ATTAATAATGGCCCGAA
	Hemiboea_ovalifolia	ATTGAATACTAT---------------TG-----ATG------ATTAATAATGGCCCGAA
	Hemiboea_purpureotincta	ATTGAATACTAT---------------TG-----ATG------ATTAATAATGGCCCAAA
	Hemiboea_subcapitata	ATTGAATACTAT---------------TG-----ATG------ATTAATAATGGCCCGAA
	Henckelia_anachoreta	ATTGAATACTAT---------------TG-----ATG------ATTAATAATGGCCCGAA
	Henckelia_bifolia	ATTTAATACTAT---------------TG-----ATG------ATTAATAATGGCCCGAA
	Henckelia_dielsii	ATTGAATACTAT---------------TG-----ATG------ATTCATAATGGCCCGAA
	Henckelia_floccosa	ATTGAATACTAT---------------CG-----ATG------ATTAATAATGGCCCGAA
	Henckelia_grandifolia	ATTGAATACTAT---------------TG-----ATG------ATTAATAATGGCCCGAA
	Henckelia_incana	ATTGAATACTAT---------------CG-----ATG------ATTAATAATGGCCCGAA
	Henckelia_pumila	ATTTAATACTATTGATGATTAATAATGTGTATTGATG------ATTAATAATGGCCCGAA
	Henckelia_urticifolia	ATTGAATACTAT---------------TG-----ATG------ATTAATAATGGCCCGAA
	Hexatheca_fulva	ATTGAATACTAT---------------TG-----ATG------ATTAATAATGGCCCGAA
	Jancaea_heldreichii	ATTGAATACTAT---------------TG-----ATG------ATTAATAATGGCCCGAA
	Jerdonia_indica	ATTGAATACTAT-----------------ATCAAATG------ATTAATAATGGCCCGAA
	Kaisupeea_herbacea	ATTGAATACTAT---------------TG-----ATG------ATTAATAATGGCCCGAA
	Kaisupeea_orthocarpa	ATTGAATACTAT---------------TG-----ATG------ATTAATAATGGCCCGAA
	Langbangia_annamensis_ANNA	ATTGAATACTAT---------------TG-----ATG------ATTAATAATGGCCCGAA
	Langbangia_annamensis_CR024	------------------------------------------------------------
	Langbiangia_annamensis_BD77	ATTGAATACTAT---------------TG-----ATG------ATTAATAATGGCCCGAA
	Langbiangia_scutellifolia	ATTGAATACTAT---------------TG-----ATG------ATTAATAATGGCCCGAA
	Langbiangia_sp_CR027	ATTGAATACTAT---------------TG-----ATG------ATTAATAATGGCCCGAA
	Langbiangia_sp_CR028	ATTGAATACTAT---------------TG-----ATG------ATTAATAATGGCCCGAA
	Leptoboea_multiflora	ATTGAATACTAT---------------TG-----ATG------ATTTATAATGGCCCGAA
	Liebigia_barbata	ATTGAATACTAT---------------TG-----ATG------ATTAATAATGGCCCGAA
	Litostigma_coriaceifolium	????????????????????????????????????????????????????????????
	Litostigma_crystallinum	????????????????????????????????????????????????????????????
	Litostigma_napoense	????????????????????????????????????????????????????????????
	Litostigma_pingbianense	????????????????????????????????????????????????????????????
	Loxocarpus_angustifolius	ATTGAATACTAT---------------TG-----ATG------ATTAATAATGGCCCGAA
	Loxocarpus_argenteus	ATTGAATACTAT---------------TG-----ATG------ATTAATAATGGCCCGAA
	Loxocarpus_holttumii	ATTGAATACTAT---------------TG-----ATG------ATTAATAATGGCCCGAA
	Loxocarpus_incanus	ATTGAATACTAT---------------TG-----ATG------ATTAATAATAGCCCGAA
	Loxocarpus_incanus_var_sekayuensis	ATTGAATACTAT---------------TG-----ATG------ATTAATAATAGCCCGAA
	Loxocarpus_repens	ATTGAATACTAT---------------TG-----ATG------ATTAATAATGGCCCGAA
	Loxocarpus_rufescens	ATTGAATACTAT---------------TG-----ATG------ATTAATAATGGCCCGAA
	Loxocarpus_semitortus	ATTGAATACTAT---------------TG-----ATG------ATTAATAATGACCCGAA
	Loxocarpus_sericiflavus	ATTGAATACTAT---------------TG-----ATG------ATTAATAATGGCCCGAA
	Loxocarpus_verbeniflos	ATTGAATACTAT---------------TG-----ATG------ATTAATAATGGCCCGAA
	Loxocarpus_violoides	ATTGAATACTAT---------------TG-----ATG------ATTAATAATGGCCCGAA
	Loxonia_hirsuta	ATTGAATACTAT---------------AG--CAAATG------ATCAAGAATGGCCCGAT
	Loxostigma_fimbrisepalum	ATTGAATACTAT---------------TG-----ATG------ATTAATAATGGCCCGAA
	Loxostigma_glabrifolium	ATTGAATACTAT---------------TG-----ATG------ATTAATAATGGCCCGAA
	Loxostigma_griffithii	ATTGAATACTAT---------------TG-----ATG------ATTAATAATGGCCCGAA
	Loxostigma_sp_Gaoligong_Shan_7668	ATTGAATACTAT---------------TG-----ATG------ATTAATAATGGCCCGAA
	Lysionotus_chingii	ATTGAATACTAT---------------TG-----ATC------ATTAATAATGGCCCGAA
	Lysionotus_forrestii	ATTGAATACTAT---------------TG-----ATC------ATTAATAATGGCCCGAA
	Lysionotus_pauciflorus	ATTGAATACTAT---------------TG-----ATC------ATTAGTAATGGCCCGAA
	Lysionotus_petelotii	ATTGAATACTAT---------------TG-----ATC------ATTAATAATGGCCCGAA
	Metapetrocosmea_peltata	ATTGAATACTAT---------------TG-----ATG------ATTAATAATGGCCCGAA
	Michaelmoelleria_vietnamensis	ATTGAATACTAT---------------TG-----ATG------ATTARTAATGGCCCGAA
	Microchirita_aff_hamosa	ATTGAATACTAT---------------TG-----ATG------ATTAATAATGGCCCGAA
	Microchirita_caliginosa	ATTGAATACTAT---------------TG-----ATG------ATTAATAATGG-CCGAA
	Microchirita_lavandulacea	ATTGAATACTAT---------------TG-----ATG------ATTAATAATGGCCCGAA
	Microchirita_sericea	ATTGAATACTAT---------------TG-----ATG------ATTAATAATGG-CCGAA
	Microchirita_tubulosa	ATTGAATACTAT---------------TG-----ATG------ATTAATAATGGCCCCAA
	Microchirita_viola	ATTGAATACTAT---------------TG-----ATG------ATTAATAATGG-CCGAA
	Middletonia_evrardii	ATTGAATACTATTGATGATTAATAATGTG-----ATG------ATTAATAATGGCCCGAA
	Middletonia_multiflora	ATTGAATACTATTGATGATTAATAATGTG-----ATG------ATTAATAATGGCCCGAA
	Middletonia_regularis	ATTGAATACTATTGATGATTAATAATGTG-----ATG------ATTAATAATGGCCCGAA
	Monophyllaea_elongata	ATTGAATACT-A---------------TA--TCAATAATTAATATTAATAATGGCCCGAT
	Monophyllaea_glauca	ATTGAATACTAA---------------T------ATCAATAAGATTAATAATGGCCCGAT
	Monophyllaea_hirticalyx	ATTGAATACTAA---------------T------ATCAATAAGATTAATAATGGCCCGAT
	Monophyllaea_horsfieldii	ATTGAATACTAA---------------T------ATCAATAAGATTAATAATGGCCCGAT
	Orchadocarpa_lilacina	ATTGAATACTAT---------------TG-----ATG------ATTAAGAATGGCCCGAA
	Oreocharis_argyreia	ATTGAATACTAT---------------TG-----ATG------ATTAATAATGGCCCGAA
	Oreocharis_begoniifolia	ATTGAATACTAT---------------TG-----ATG------ATTAATAATGGCCCGAA
	Oreocharis_benthamii	ATTGAATATTAT---------------TG-----ATG------ATTAATAATGGCCCGAA
	Oreocharis_cotinifolia	ATTGAATACTAT---------------TG-----ATG------ATTAATAATGGCCCGAA
	Oreocharis_craibii	ATTGAATACTAG-------------------------------ATTAATAATGGCCCGAA
	Oreocharis_dasyantha_var_ferruginosa	ATTGAATATTAT---------------TG-----ATG------ATTAATAATGGCCCGAA
	Oreocharis_longifolia	ATTGAATACT--------------------------------------------------
	Oreocharis_mileensis	ATTGAATACTAT---------------TG-----ATG------ATTAATAATGGCCCGAA
	Oreocharis_ronganensis	ATTGAATACTAT---------------TG-----ATG------ATTAATAATGGCCCGAA
	Oreocharis_stewardii	ATTGAATACTAT---------------TG-----ATG------ATTAATAATGGCCCGAA
	Ornithoboea_arachnoidea	ATTGAATACTAT---------------TG-----ATG------ATTAATAATGGCCCGAA
	Ornithoboea_barbanthera	ATTGAATACTAT---------------TG-----ATG------ATTAATAATGGCCCGAA
	Ornithoboea_flexuosa	ATTGAATACTAT---------------TG-----ATG------ATTAATAATGGCCCGAA
	Ornithoboea_grandiflora	ATTGAATACTAT---------------TG-----ATG------ATTAATAATGGACCGAA
	Ornithoboea_maxwellii	ATTGAATACTAT---------------TG-----ATG------ATTAATAATGGCCCGAA
	Ornithoboea_occulta	ATTGAATACTAT---------------TG-----ATG------ATTAATAATGGCCCGAA
	Ornithoboea_pseudoflexuosa	ATTGAATACTAT---------------TG-----ATG------ATTAATAATGGCCCGAA
	Ornithoboea_puglisiae	ATTGAATACTAT---------------TG-----ATG------ATTAATAATGGCCCGAA
	Ornithoboea_wildeana	ATTGAATACTAT---------------TG-----ATG------ATTAATAATGGCCCGAA
	Paraboea_birmanica	ATTGAATACTAT---------------TA-----ATG------ATTAATAATGACCCGAA
	Paraboea_burttii	ATTGAATACTAT---------------TG-----ATG------ATTAATAATGGCCCGAA
	Paraboea_capitata_var_oblongifolia	ATTGAATACTAT---------------TG-----ATG------ATTAATAATGGCCCGAA
	Paraboea_crassifolia	ATTGAATACTAT---------------TG-----ATG------ATTAATAATGGCCCGAA
	Paraboea_divaricata	ATTGAATACTAT---------------TG-----ATG------ATTAATAATGGCCCGAA
	Paraboea_glandulosa	ATTGAATACTAT---------------TA-----ATG------ATTAATAATGGCCCGAA
	Paraboea_middletonii	ATTTAATACTAT---------------TG-----ATG------ATTACTAATGGCCCGAA
	Paraboea_neurophylla	ATTGAATACTAT---------------TG-----ATG------ATTAATAATGGCCCGAA
	Paraboea_swinhoei	ATTCAATACTAT---------------TG-----ATG------ATTACTAATGGCCCGAA
	Paraboea_trachyphylla	ATTGAATACTAT---------------TG-----ATG------ATTAATAATGGCCCGAA
	Paraboea_umbellata	ATTGAATACTAT---------------TG-----ATG------ATTACTAATGGCCCGAA
	Paraboea_velutina	ATTGAATACTAT---------------TG-----ATG------ATTAATAATGGCCCGAA
	Paraboea_verticillata	ATTGAATACTAT---------------TG-----ATG------ATTAATAATGGCCCGAA
	Petrocodon_coriaceifolius	ATTGAATACTAT---------------TG-----ATG------ATTAATAATGGCCCGAA
	Petrocodon_dealbatus	ATTGAATACTAT---------------TG-----ATG------ATTAATAATGGCCCGAA
	Petrocodon_ferrugineus	ATTGAATACTAT---------------TG-----ATG------ATTAATAATGGCCCGAA
	Petrocodon_hancei	ATTGAATACTAT---------------TG-----ATG------ATTAATAATGGCCCGAA
	Petrocodon_hechiensis	ATTGAATACTAT---------------TG-----ATG------ATTAATAATGGCCCGAA
	Petrocodon_integrifolius	ATTGAATACTAT---------------TG-----ATG------ATTAATAATGGCCCGAA
	Petrocodon_scopulorum	ATTGAATACTAT---------------TG-----ATG------ATTAATAATGGCCCGAA
	Petrocodon_viridescens	ATTGAATACTAT---------------TG-----ATG------ATTAATAATGGCCCGAA
	Petrocosmea_kerrii	ATTGAATACTAT---------------TG-----ATG------ATTAATAATGGTACGAA
	Petrocosmea_minor	ATTGAATACTAT---------------TT-----ATG------ATTAATAATGGTCCGAA
	Petrocosmea_nervosa	ATTGAATACTAT---------------TT-----ATG------ATTAATAATGGTCCGAA
	Petrocosmea_sericea	ATTGAATACTAT---------------TT-----ATG------ATTAATAATGGTCCGAA
	Platystemma_violoides	ATTGAATACTAT---------------TG-----ATG------ATTTATAATGGCCAGAA
	Primulina_dryas	ATTGAATACTAT---------------TG-----ATG------ATTAATAATGGCCCGAA
	Primulina_fimbrisepala	ATTGAATACTAT---------------TG-----ATG------ATTAATAATGGCCCGAA
	Primulina_gemella	ATTGAATACTAT---------------TG-----ATG------ATTAATAATGGCCCGAA
	Primulina_glandulosa	ATTGAATACTAT---------------TG-----ATG------ATTAATAATGGCCCGAA
	Primulina_hochiensis	ATTGAATACTAT---------------TG-----ATG------ATTAATAATGGCCCGAA
	Primulina_liguliformis	ATTGAATACTAT-------ATGATGAATG-----ATG------ATTAATAATGGCCCGAA
	Primulina_linearifolia	ATTGAATACTAT---------------TG-----ATG------ATTAATAATGGCCCGAA
	Primulina_longgangensis	ATTGAATACTAT---------------TG-----ATG------ATTAATAATGGCCCGAA
	Primulina_luochengensis	ATTGAATACTAT---------------TG-----ATG------ATTAATAATGGCCCGAA
	Primulina_minutimaculata	ATTGAATACTAT---------------TG-----ATG------ATTAATAATGGCCCGAA
	Primulina_ophiopogoides	ATTGAATACTAT---------------TG-----ATG------ATTAATAATGGCCCGAA
	Primulina_pinnata	ATTGAATACTAT---------------TG-----ATGATTAATATTAATAATGGCCCGAA
	Primulina_pseudoglandulosa	ATTGAATACTAT---------------TG-----ATGATTAATATTAATAATGGCCCGAA
	Primulina_renifolia	ATTGAATACTAT---------------TG-----ATG------ATTAATAATGGCCCGAA
	Primulina_tabacum	ATTGAATACTAT---------------TG-----ATG------ATTAATAATGGCCCGAA
	Primulina_wentsaii	ATTGAATACTAT---------------TG-----ATG------ATTAATAATGGCCCGAA
	Pseudochirita_guangxiensis	ATTGAATACTAT---------------TG-----ATG------ATTAATAATGGCCCGAA
	Pseudochirita_guangxiensis_var_glauca	ATTGAATACTAT---------------TG-----ATG------ATTAATAATGGCCCGAA
	Rachunia_cymbiformis	ATTGAATACTAT---------------TG-----ATG------ATTAATAATGGCCCGAA
	Ramonda_myconi	ATTGAATACTAT---------------TG-----ATG------ATTAATAATGGCCCGAA
	Ramonda_nathaliae	ATTGAATACTAT---------------TG-----ATG------ATTAATAATGGCCCGAA
	Ramonda_serbica	ATTGAATACTAT---------------TG-----ATG------ATTAATAATGGCCCGAA
	Raphiocarpus_sinicus	ATTGAATACTAT---------------TG-----ATC------ATTAATAATGGCCCGAA
	Rhabdothamnopsis_sinensis	ATTGAATATTAT---------------TG-----ATG------ATTAATAATGGCCCGAA
	Rhynchoglossum_azureum	AGTGAATACTATTAATACTATATCAAATA--------------ATTCCTAATGGCCCTAT
	Rhynchoglossum_notonianum	AGTGAATACTATTAATACTATATCAAATA--------------ATTCCTAATGGCCCTAT
	Rhynchoglossum_obliquum	AGTGAATACTATTAATACTATATCAAATA--------------ATTCCTAATGGCCCTAT
	Rhynchotechum_discolor	ATTGAATACTAT---------------TG-----ATG------ATTAATAATGGCCCGAA
	Rhynchotechum_ellipticum	ATTGAATACTAT---------------TG-----ATG------ATTAATAATGGCCCGAA
	Rhynchotechum_formosanum	ATTGAATACTAT---------------TG-----ATG------ATTAATAATGGCCCGAA
	Ridleyandra_petiolata	ATTGAATACTAT---------------TG-----ATG------ATTAATAATGGCCCGAA
	Ridleyandra_porphyrantha	ATTGAATACTAT---------------TG-----ATG------ATTAATAATGGCCCGAA
	Ridleyandra_quercifolia	ATTGAATACTAT---------------TG-----ATG------ATTAATAATGGCCCGAA
	Senyumia_minutiflora	ATTGAATACTAT---------------TG-----ATG------ATTAATAATGGCCAGAA
	Somrania_albiflora	ATTGAATACTAT---------------TG-----AGG------ATTAATAATGGCCCGAA
	Somrania_flavida	ATTGAATACTAT---------------TG-----ATG------ATTAATAATGGCCCGAA
	Somrania_lineata	ATTGAATACTAT---------------TG-----ATG------ATTAATAATGGCCCGAA
	Spelaeanthus_chinii	ATTGAATACTAT---------------TG-----ATG------ATTAATAATGGCCCGAA
	Stauranthera_grandifolia	ATTGAATACTAT---------ATCAAATGAATAAATG------ATTAATAATGGCCCGAT
	Streptocarpus_andohahelensis	ATTGAATACTAT---------------TG-----ATG------ATTAATAATGGCCCGAA
	Streptocarpus_beampingaratrensis	ATTGAATACTAT---------------TG-----ATG------ATTAATAATGGCCCGAA
	Streptocarpus_betsiliensis	ATTGAATAC-AT---------------TA-----AT--------TTAATAATGGCCCGAA
	Streptocarpus_dunnii	ATTGAATAC----------------------------------ATTAATAATGGCCCGAA
	Streptocarpus_elongatus	ATTGAATACTAT---------------TG-----ATC------ATTAATAATGGCCCACA
	Streptocarpus_hilsenbergii	ATTGAATACTAT---------------TG-----ATG------ATTAATAATGGCCCGAA
	Streptocarpus_holstii	ATTGAATACTAT---------------TG-----ATC------ATTAATAATGGCCCACA
	Streptocarpus_ibityensis	ATTGAATAC----------------------------------ATTAATAATGGCCCGAA
	Streptocarpus_kimbozanus	ATTGAATACTAT---------------TG-----ATC------ATTAATAATGTCCCACA
	Streptocarpus_papangae	ATTGAATAC-AT---------------TA-----ATAC-----ATTAATAATGGCCCGAA
	Streptocarpus_rexii	ATTGAATAC----------------------------------ATTAATAATGGCCCGAA
	Streptocarpus_saxorum	ATTGA----------------------TC--------------ATTAATAATGGCCTACA
	Streptocarpus_strigosus	ATTGAATACTAT---------------TG-----ATG------ATTAATAATGT------
	Streptocarpus_vestitus	ATTGAATACTAT---------------TG-----ATG------ATTAATAATGGCCMGAA
	Tetraphyllum_roseum	ATTGAATACTAT---------------TG--------------------AATAT------
	Titanotrichum_oldhamii	ATTGAATACTAT-----------------ATCAAATG------ATTAATAACGGCCCGAA
	Tribounia_grandiflora	ATTGAATACTAT-----------ATGATG-----ATG------ATTAATAATGGCCCGAA
	Tribounia_venosa	ATTGAATACTAT-----------ATGATG-----ATG------ATTAATAATGGCCCGAA
	Whytockia_purpurascens	ATTAAATACTAT---------ATCAACTG--------------ATTAATAATGGCCCGAT
	Whytockia_sasakii	ATTAAATACTAT---------ATCAACTG--------------ATTAATAATGGCCCGAT
	Whytockia_tsiangiana	ATTAAATACTAT---------ATCAACTG--------------ATTMATAATGGCCCGAT
	Aeschynanthus_bracteatus	TCCGTATCTGGGT-TTTTGTATATG----AAAAATAGAAGAATTGGTGTGAATTGATTTC
	Aeschynanthus_lancilimbus	TCTGTATCTGGGT-TTTTGTATATA----TTGAATAGAAGAATTGGTGTGAATTGATTTC
	Aeschynanthus_micranthus	TCCGTATCTGGGT-TTTTGTATATG--ATTGATATAGAAGAATTGGTGTGAATTGATTTC
	Aeschynanthus_rhododendron	TCCGTATCTGGGT-TTTTGTATATG----AAAAATAGAAGAATTGGTGTGAATTGATTTC
	Aeschynanthus_roseoflorus	TCCGTATCTGGGT-TTTTGTATATG----AAAAATAGAAGAATTGGTGTGAATTGATTTC
	Agalmyla_biflora	TCTGTATCTGGGT-TTTTGTATATG----AAAAATAGAAGAATTGGTGTGAATTGATTTC
	Agalmyla_bilirana	TCTGTATCTGGGT-TTTTGTATATG----AAAAATAGAAGAATTGGTGTGAATTGATTTC
	Agalmyla_clarkei	TCTGTATCTGGGT-TTTTGTATATG----AAAAATAGAAGAATTGGTGTGAATTGATTTC
	Agalmyla_glabra	TCTGTATCTGGGT-TTTTGTATATG----AAAAATAGAAGAATTGGTGTGAATTGATTTC
	Agalmyla_paucipilosa	TCTGTATCTGGGT-TTTTGTATATG----AAAAATAGAAGAATTGGTGTGAATTGATTTC
	Agalmyla_sojoliana	TCTGTATCTGGGT-TTTTGTATATG----AAAAATAGAAGAATTGGTGTGAATTGATTTC
	Allocheilos_guangxiensis	TCTGTATCTGGGT-TTTTGTATATG----AAAAATAGAAGAATTGGTGTGAATTGATTTC
	Allostigma_guangxiense	TCCGTATCTGGGT-TTTTGTATATG----AAAAATAGAAGAATTAGTGTGAATTGATTTC
	Anna_mollifolia	TCTGTATCTGGGT-TTTTGTATATG----AAAAATAGAAGAATTAGTGTGAATTGATTTC
	Anna_ophiorrhizoides	TCTGTATATGGGT-TTTTGTATATG----AAAAATAGAAGAATTAGTGTGAATTTATTTC
	Anna_submontana	TCTGTATCTGGGT-TTTTGTATATG----AAAAATAGAAGAATTAGTGTGAATTGATTTC
	Beccarinda_tonkinensis	TCTGTATCTGGAT-TTTTGTATATG----AAAAATGGAAGAATTGGTGTGAATTGATTTC
	Billolivia_longipetiolata	TTTGTATCTGGGT-TTTTGTATATG----AAAAATAGAAGAATTGGTGTGAATTGATTTC
	Billolivia_minutiflora	TCTGTATCTGGGT-TTTTGTATATG----AAAAATAGAAGAATTGGTGTGAATTGATTTC
	Billolivia_vietnamensis	------------------------------------------------------------
	Billolivia_violacea	TTTGTATCTGGGT-TTTTGTATATG----AAAAATAGAAGAATTGGTGTGAATTGATTTC
	Boea_hygroscopica	TCTGTATCTGGGT-TTTTGTATATGAAAGAAAAATGGAAGAATTGGTGTGAATTGATTTC
	Boea_magellanica	TCTGTATCTGGGT-TTTTGTATATGAAATAAAAATGGAAGAATTGGTGTGAATTGATTTC
	Boeica_multinervia	TCTGCATCTGGGT-TTTTGTATATG----AAAAATGGAAGAATTGGTGTGAATTGATTTC
	Boeica_ornithocephalantha	TCTGCATCTGGGT-TTTTGTATATG----AAAAATGGAAGAATTGGTGTGAATTGATTTC
	Briggsiopsis_delavayi	TCTGTATCTGGGT-TTTTGTATATG----AAAAATAGAAGAATTGGTGTGAATTGATTTC
	Cathayanthe_biflora	-----------------------------------------ATTGGTGTGAATTGATTTC
	Chayamaritia_banksiae	TCTGTATCTGGGT-TTTTGTATATG----AAAAATAGAAGAATTGATGTGAATTGATTTC
	Chayamaritia_smitinandii	TCTGTATCTGGGT-TTTTGTATATG----AAAAATAGAAGAATTGATGTGAATTGATTTC
	Codonoboea_albomarginata	TCTGTATCTGGGT-TTTTGTATAT----AAAAAAGGAAAGAATTGGTGTGAATTGATTTC
	Codonoboea_codonion	TCTCTATCTGGGC-TTTTGTATATG----AAAAATGGAAGAATTGGTGTGAATTGATTTC
	Codonoboea_corrugata	TCTGTATCTGGGT-TTTTGTATATG----AAAAATGTAAGAATTGGTGTGAATTGATTTC
	Codonoboea_floribunda	TCTGTATCTGGGC-TTTTGTATATG----AAAAATGGAAGAATTGGTGTGAATTGATTTC
	Codonoboea_malayana	TCTTTATCTGGGT-TTTTGTATATG----AAAAATGGAAGAATTTGTGTGAATTGATTTC
	Codonoboea_venusta	TCTGTATCTGGGT-TTTTGTATATG----AAAAATGGAAGAATTGGTGTGAATTGATTTC
	Conandron_ramondioides	TCTGTATCTGGGT-TTTTGTATATG----AAAAATAGAAGAATTGGTGTGAATTGATTTC
	Corallodiscus_conchifolius	CTTGTATCTAAGT-TTTTGTATATG----AAAAGGGAAAGAATTGGTGTGAATTGACTTC
	Corallodiscus_kingianus	TCTGTATCTAGGT-TTTTGTATATG----AAAAAGGGAAGAATTGGTGTGAATTGACTTC
	Corallodiscus_lanuginosus	TCTGTATCTAGGT-TTTTGTATATG----AAAAAGGGAAGAATTGGTGTGAATTGACTTC
	Cyrtandra_cumingii	TCTGTATCTGGGT-TTTTGTATATG----AAAAATAGAAGAATTGGTGTGAATTGATTTC
	Cyrtandra_cupulata	TCTGTATCTGGGT-TTTTGTATATG----AAAAATAGAAGAATTGGTGTGAATTGATTTC
	Cyrtandra_glabra	TCTGTATCTGGGT-TTTTGTATATG----AAAAATAGAAGAATTGGTGTGAATTGATTTC
	Cyrtandra_kusaimontana	TCTGTATCTGGGT-TTTTGTATATG----AAAAATAGAAGAATTGGTGTGAATTGATTTC
	Cyrtandra_longifolia	TCTGTATCTGGGT-TTTTGTATATG----AAAAATAGAAGAATTGGTGTGAATTGATTTC
	Cyrtandra_pendula	TCTGTATCTGGGT-TTTTGTATATG----AAAAATAGAAGAATTGGTGTGAATTGATTTC
	Damrongia_clarkeana	TCTCTATCTGGGT-TTTTGTATATGAAAGAAAAATGGAAGAATTGGTGTGAATTGATTTC
	Damrongia_fulva	TCTCTATCTGGGT-TTTTGTATATGAAAGAAAAATGGAAGAATTGGTGTGAATTGATTTC
	Damrongia_lacunosa	TCTCTATCTGGGT-TTTTGTATATGAAAGAAAAATGGAAGAATTGGTGTGAGTTGATTTC
	Damrongia_orientalis	TCTGTATCTGGGT-TTTTGTATATGAAAGAAAAATGGAAGAATTGGTGTGAATTGATTTC
	Damrongia_purpureolineata	TCTCTATCTGGGT-TTTTGTATATGAAAGAAAAATGGAAGAATTGGTGTGAGTTGATTTC
	Damrongia_sumatrana	TCTCTATCTGGGT-TTTTGTATATGAAAGAAAAATGGAAGAATTGGTGTGAGTTGATTTC
	Damrongia_trisepala	TCTCTATCTGGGT-TTTTGTATATGAAAGAAAAATGGAAGAATTGGTGTGAATTGATTTC
	Deinostigma_cicatricosum_MMO	TCTGTATCTGGGT-TTTTGTATATG----AAAAATAGAAGAATTGGTGTGAATTGATTTC
	Deinostigma_cicatricosum_XWB	TCTGTATCTGGGT-TTTTGTATATG----AAAAATAGAAGAATTGGTGTGAATTGATTTC
	Deinostigma_cyrtocarpum	TCTGTATCTGGGT-TTTTGTATATG----AAAAATAGAAGAATTGGTGTGAATTGATTTC
	Deinostigma_eberhardtii_Bach_0512	TCTGTATCTGGGT-TTTTGTATATG----AAAAATAGAAGAATTGGTGTGAATTGATTTC
	Deinostigma_minutihamata	TCTGTATCTGGGT-TTTTGTATATG----AAAAATAGAAGAATTGGTGTGAATTGATTTC
	Deinostigma_poilanei	TCTGTATCTGGGT-TTTTGTATATG----AAAAATAGAAGAATTGGTGTGAATTGATTTC
	Deinostigma_poilanei_POIL	TCTGTATCTGGGT-TTTTGTATATG----AAAAATAGAAGAATTGGTGTGAATTGATTTC
	Deinostigma_sp_Bach_0513	TCTGTATCTGGGT-TTTTGTATATG----AAAAATAGAAGAATTGGTGTGAATTGATTTC
	Deinostigma_tamianum	TCTGTATCTGGGT-TTTTTTATATG----AAAAATAGAAGAATTGGTGTGAATTGATTTC
	Didissandra_elongata_subsp_minor	TCTGTATCTGGGT-TTTTGTATATG----AAAAATGGAAGAATTGGTGTGAATTGATTTC
	Didissandra_frutescens	TCTGTATCTGGGT-TTTTGTATATG----AAAAATGGAAGAATTGGTGTGAATTGATTTC
	Didissandra_sp_MM_2015	TYTGTATCTGGGT-TTTTGTATATG----AWAAATGGAAGAATTGGTGTGAATTGATTTC
	Didymocarpus_antirrhinoides	TCCATATCTGGGT-TTTTGTATATG----AAAAATAGAAGAATTGGTGTGAATTGATTTC
	Didymocarpus_citrinus	TCCATATCTGGGT-TTTTGTATATG----AAAAATAGAAGAATTGGTGTGAATTGATTTC
	Didymocarpus_cordatus	TCCATATCTGGGT-TTTTGTATATG----AAAAATAGAAGAATTGGTGTGAATTGATTTC
	Didymocarpus_podocarpus	TCCATATCTGGGT-TTTTGTATATG----AAAAATAGAAGAATTGGTGTGAATTGATGTC
	Didymocarpus_stenanthos	TCCATATCTGGGT-TTTTGTATATG----AAAAATAGAAGAATTGGTGTGAATTTATTTC
	Didymocarpus_villosus	TCCATATCTGGGT-TTTTCTATATG----AAAAATAGAAGAATTGGTGTGAATTGATTTC
	Didymostigma_obtusum	TCTGTATCTGGGT-TTTTGTATATG----AAAAATAGAAGAATTGGTGTGAATTGATTTC
	Didymostigma_trichanthera	TCTCTATCTGGGT-TTTTGTATATG----AAAAATAGAAGAATTGGTGTGAATTGATTTC
	Dorcoceras_geoffrayi	TCTGTATCTGGGT-TTTTGTATATGAAAGAAAAATGGAAGAATTGGTGTGAATTTATTTC
	Dorcoceras_hygrometricum	TCTGTATCTGGGT-TTTTGTATATGAAAGAAAAATGGAAGAATTGGTGTGAATTTATTTC
	Emarhendia_bettiana	TCTGTATCTGGGT-TTTTGTATATGAAAGAAAAATGGAAGAATTGGTGTGAATTGATTTC
	Epithema_membranaceum	TCTGTATCT-GCT-TTTTGTATATG----AAAAATGGAAGAATTGATGTGAATTGATTCC
	Epithema_taiwanense	TCTGTATCT-GGT-TTTTGTATATG----AAAAATGGAAGAATTGATGTGAATTGATTCC
	Glabrella_longipes	TCTGTATCTGGGT-TTTTCTATATGAA--AAAAATGGAAGAATTGCTGTGAATTGATTTC
	Glabrella_mihieri	TCTGTATCTGGGT-TTTTCTATATG----AAAAATAGAAGAATTTCTGTGAATTGATTTC
	Gyrocheilos_chorisepalus_var_synsepalus	-----------------------------------------ATTGGTGTGAATTGATTTC
	Gyrocheilos_lasiocalyx	-----------------------------------------ATTGGTGTGAATTGATTTC
	Gyrocheilos_retrotrichus	-----------------------------------------ATTGGTGTGAATTGATTTC
	Gyrocheilos_retrotrichus_var_oligolobus	----------------------------------TAGAAGAATTGGTGTGAATTGATTTC
	Haberlea_rhodopensis	TCTGTATCTGGGT-TTTTGTATATG----AAAAATGGAATAATTGGTGTGAATTGATTTC
	Hemiboea_bicornuta	TCTTTATCTGGGT-TTTTGTATATG----AAAAATAGAAGAATTGGTGTGAATTTCTTTC
	Hemiboea_cavaleriei	TCTTTATCTGGGT-TTTTCTATATG----AAAAATAGAAGAATTGGTGTGAATTTCTTTC
	Hemiboea_omeiensis	TCTTTATCTGGGT-TTTTGTATATG----AAAAATAGAAGAATTGGTGTGAATTTCTTTC
	Hemiboea_ovalifolia	TCTTTATCTGGGT-TTTTGTATATG----AAAAATAGAAGAATTGGTGTGAATTTCTTTC
	Hemiboea_purpureotincta	TCTTTATCTGGGT-TTTTGTATATG----AAAAATAGAAGAATTGGTGTGAATTTCTTTC
	Hemiboea_subcapitata	TCTTAATCTGGGT-TTTTCTATATG----AAAAATAGAAGAATTGGTGTGAATTTCTTTC
	Henckelia_anachoreta	TCTGCATCTGGGT-TTTTGTATATG----AAAAATAGAAGAATTGGTGTGAATTGATTTC
	Henckelia_bifolia	TCTGTATCTGGGT-TTTTGTATATG----AAAAATAGAAGAATTGGTGTGAATTGATTTC
	Henckelia_dielsii	TCTGTATCTGGGT-TTTTGTATATG----AAAAATAGAAGAATTGGTGTGAATTGATTTC
	Henckelia_floccosa	TCTGTATCTGGGT-TTTTGTATATG----AAAAATAGAAGAATTGGTGTGAATTGATTTC
	Henckelia_grandifolia	TCTATATCTGGGT-TTTTGTATATG----AAAAATAGAAGAATTGGTGTGAATTGATTTC
	Henckelia_incana	TCTGTATCTGGGT-TTTTGTATATG----AAAAATAGAATAATTGGTGTGAATTGATTTC
	Henckelia_pumila	TCTGTATCTGGGT-TTTTGTATATG----AAAAATAGAAGAATTGGTGTGAATTGATTTC
	Henckelia_urticifolia	TCTGTATCTGGGT-TTTTGTATATG----AAAAATAGAAGAATTGGTGTGAATTTATTTC
	Hexatheca_fulva	TCTGTATCTGGGT-TTTTGTATATG----AAAAATAGAAGAATTGGTGTGAATTGATTTC
	Jancaea_heldreichii	TCTGTATCTGATT-TTTTGTATATG----AAAAATGGAAGAATTGGTGTGAATTGATTTC
	Jerdonia_indica	TCTGTATCTGGAT-TTTTGTATATG----AAAAATGGAAGAATTGGTGTGAATTGATTCC
	Kaisupeea_herbacea	TCTGTATCTGGGT-TTTTGTATATGAAAGAAAAATGCAAGAATTAGTGTTAATTGATTTC
	Kaisupeea_orthocarpa	TCTGTATCTGGGT-TTTTGTATATGAAAGAAAAATGCAAGAATTAGTGTTAATTGATTTC
	Langbangia_annamensis_ANNA	TCTGTATCTGGGT-TTTTGTATATG----AAAAATAGAAGAATTGGTGTGAATTGATTTC
	Langbangia_annamensis_CR024	-----------------------------------------ATTGGTGTGAATTGATTTC
	Langbiangia_annamensis_BD77	TCTGTATCTGGGT-TTTTGTATATG----AAAAATAGAAGAATTGGTGTGAATTGATTTC
	Langbiangia_scutellifolia	TCTGTATCTGGGT-TTTTGTATATG----AAAAATAGAAGAATTGGTGTGAATTGATTTC
	Langbiangia_sp_CR027	TCTGTATCTGGGT-TTTTGTATATG----AAAAATAGAAGAATTGGTGTGAATTGATTTC
	Langbiangia_sp_CR028	TCTGTATCTGGGT-TTTTGTATATG----AAAAATAGAAGAATTGGTGTGAATTGATTTC
	Leptoboea_multiflora	TCTGTATCTGGGT-TTTTGTATAT----GAAAAATGGAAGAATTGATGTGAATTGATTTC
	Liebigia_barbata	TCTGTATCTGGGT-TTTTGTATATG----AAAAATAGAAGAATTGGTGTGAATTGATTTC
	Litostigma_coriaceifolium	????????????????????????????????????????????????????????????
	Litostigma_crystallinum	????????????????????????????????????????????????????????????
	Litostigma_napoense	????????????????????????????????????????????????????????????
	Litostigma_pingbianense	????????????????????????????????????????????????????????????
	Loxocarpus_angustifolius	TCTGTATCTGGGT-TTTTGTATATGAAAGAAAAATGGAAGAATTGGTGTGAATTGATTTC
	Loxocarpus_argenteus	TCTGTATCTGGGT-TTTTGTATATGAAAGAAAAATGGAAGAATTGGTGTGAATTGATTTC
	Loxocarpus_holttumii	TCTGTATCTGGGT-TTTTGTATATGAAAGAAAAATGGAAGAATTGGTGTGAATTGATTTC
	Loxocarpus_incanus	TCTGTATCTGGGT-TTTTGTATATGAAAGAAAAATGGAAGAATTGGTGTGAATTGATTTC
	Loxocarpus_incanus_var_sekayuensis	TCTGTATCTGGGT-TTTTGTATATGAAAGAAAAATGGAAGAATTGGTGTGAATTGATTTC
	Loxocarpus_repens	TCTGTATCTGGGT-TTTTGTATATGAAAGAAAAATGGAAGAATTGGTGTGAATTGATTTC
	Loxocarpus_rufescens	TCTGTATCTGGGT-TTTTGTATATGAAAGAAAAATGGAAGAATTGGTGTGAATTGATTTC
	Loxocarpus_semitortus	TCTCTATCTGGGT-TTTTGTATATGAAAGAAAAATGGAAGAATTGGTGTGAATTTATTTC
	Loxocarpus_sericiflavus	TCTGTATCTGGGT-TTTTGTATATGAAAGAAAAATGGAAGAATTGGTGTGAATTGATTTC
	Loxocarpus_verbeniflos	TCTGTATCTGGGT-TTTTGTATATGAAAGAAAAATGGAAGAATTGGTGTGAATTGATTTC
	Loxocarpus_violoides	TCTGTATCTGGGT-TTTTGTATATGAAAGAAAAATGGAAGAATTGGTGTGAATTGATTTC
	Loxonia_hirsuta	TCCGTATCTGGAT-TTTTGTATATG----AAAAATGGAAGAATCGATGTGAATTGATTCC
	Loxostigma_fimbrisepalum	TCCGTATCTGGGT-TTTTGTATATG----AAAAATAGAAGAATTGGTGTGAATTGATTTC
	Loxostigma_glabrifolium	TCCGTATCTGGGT-TTKTGTATATG----AAAAATAGAAGAATTGGTGTGAATTGATTTC
	Loxostigma_griffithii	TCCGTATCTGGGT-TTTTGTATATG----AAAAATAGAAGAATTGGTGTGAATTGATTTC
	Loxostigma_sp_Gaoligong_Shan_7668	TCCGTATCTGGGT-TTTTGTATATG----AAAAATAGAAGAATTGGTGTGAATTGATTTC
	Lysionotus_chingii	TCTGTATCTGGGT-TTTTGTATATG----AAAAATATAAGAATTGGTGTGAATTGATTTC
	Lysionotus_forrestii	TCTGTATTTGGGT-TTTTGTATATG----ATATATATAAGAATTGGTGTGAATTGATTTC
	Lysionotus_pauciflorus	TCTGTATTTGGGT-TTTTGTATATG----AAAAATATAAGAATTGGTGTGAATTGATTTC
	Lysionotus_petelotii	TCCGTATTTGGGT-TTTTGTATATG----AAAAATATAAGAATTGGTGTGAATTGATTTC
	Metapetrocosmea_peltata	TCTGTATCTGGGT-TTTTGTATATG----AAAAATAGAAGAATTGGTGTGAATTGATTTC
	Michaelmoelleria_vietnamensis	TCTGTATCTGGGT-TTTTGTATATG----AAAAATAGAAGAATTGGTGTGAATTGATTTC
	Microchirita_aff_hamosa	TCTGTATCTGAGT-TTTTGTATATG----AAAAATGGAAGAATTGGTGTGAATTGATTTC
	Microchirita_caliginosa	TCTGTATCTGAGT-TTTTGTATATG----AAAAATGGAAGAATTGGTGTGAATTGATTTC
	Microchirita_lavandulacea	TCTGTATCTGAGT-TTTTGTATATG----AAAAATGGAAGAACTGGTGTGAATTGATTTC
	Microchirita_sericea	TCTGTATCTGAGT-TTTTGTATATG----AAAAATGGAAGAATTGGTGTGAATTGATTTC
	Microchirita_tubulosa	TCTGTATCTGAGT-TTTTGTATATG----AAAAATGGAAAAATTGGTGTGAATTGATTTC
	Microchirita_viola	TCTGTATCTGAGT-TTTTGTATATG----AAAAATGGAAGAATTGGTGTGAATTGATTTC
	Middletonia_evrardii	TCTCTATCTGGGT-TTTTGTATATGAAAGAAAAATGGAAGAATTGGTGTGAATTGATTTC
	Middletonia_multiflora	TCTCTATCTGTGT-TTTTGTATATGAAAGAAAAATGGAAGAATTGGTGTGAATTGATTTC
	Middletonia_regularis	TCTCTATCTGGGT-TTTTGTATATGAAAGAAAAATGGAAGAATTGGTGTGAATTGATTTC
	Monophyllaea_elongata	TCTGTATCTGGAT-TTTGGTATATG----AAAAACGGAAGAATTTATGTGAATTGATTCC
	Monophyllaea_glauca	TCTGTATCTGGAT-TTTTGTATATG----AAAAACGGAAGAATTTATGTGAATTGATTCC
	Monophyllaea_hirticalyx	TCTGTATCTGGAT-TTTTGTATATG----AAAAACGGAAGAATTTATGTGAATTGATTCC
	Monophyllaea_horsfieldii	TCTGTATCTGGAT-TTTTGTATATG----AAAAACGGAAGAATTTATGTGAATTGATTCC
	Orchadocarpa_lilacina	TCTGTATCTGGGT-TTTTTTACATGAAAGAAAAGTGGAAGAATTGGTGTGAATTGATTTC
	Oreocharis_argyreia	TCTGTATCTGGGT-TTTTGTATATG----AAAAATAGAAGAATTGGTGTGAATTGATTTC
	Oreocharis_begoniifolia	TCTGTATCTGGGT-TTTTGTATATG----AAAAATAGAAGAATTGGTGTGAATTGATTTC
	Oreocharis_benthamii	TCTGTATCTGGGT-TTTTGTATATG----AAAAATAGAAGAATTGGTGTGAATTGATTTC
	Oreocharis_cotinifolia	TCTGTATCTGGGT-TTTTGTATATG----AAAAATAGAAGAATTGGTGTGAATTGATTTC
	Oreocharis_craibii	TCTGTATCTGGGT-TTTTGTATATG----AAAAATAGAAGAATTGGTGTGAATTGATTTC
	Oreocharis_dasyantha_var_ferruginosa	TCT--------GT-TTTTATATATG----AAAAATAGAAGAATTGGTGTGAATTGATTTC
	Oreocharis_longifolia	------------------------------------------------------------
	Oreocharis_mileensis	TCTGTATCTGGGT-TTTTGTATATG----AAAAATAGAAGAATTGGTGTGAATTGATTTC
	Oreocharis_ronganensis	TCTGTATCTGGGT-TTTTGTATATG----AAAAATAGAAGAATTGGTGTGAATTGATTTC
	Oreocharis_stewardii	TCTGTATCTGGGT-TTTTGTATATG----AAAAATAGAAGAATTGGTGTGAATTGATTTC
	Ornithoboea_arachnoidea	TCTGTATCTGGGT-TTTTGTATATGAAAGAAAAATGGAAGAATTGGTGTGAATTGATTTC
	Ornithoboea_barbanthera	TCTTTATCTGGGT-TTTTGTATATGAAAGAAAAATGGAAGAATTGGTGTAAATTGATTTC
	Ornithoboea_flexuosa	TCTGTATCTGGGT-TTTTGTATATGAAAGAAAAATGGAAGAATTGGTGTGAATTGATTTC
	Ornithoboea_grandiflora	TCTGTATCTGGGT-TTTTGTATATGAAAGAAAAATGGAAGAATTGGTGTGAATTGATTTC
	Ornithoboea_maxwellii	TCTCTATCTGGGT-TTTTGTATATGAAAGAAAAATGGAAGAATTGGTGTGAATTGATTTC
	Ornithoboea_occulta	TCTCTATCTGGGT-TTTTGTATATGAAAGAAAAATGGAAGAATTGGTGTGAATTGATTTC
	Ornithoboea_pseudoflexuosa	TCTGTATCTGGGT-TTTTGTATATGAAAGAAAAATGGAAGAATTGGTGTGAATTGATTTC
	Ornithoboea_puglisiae	TCTGTATCTGGGT-TTTTGTATATGAAAGAAAAATGGAAGAATTGGTGTGAATTGATTTC
	Ornithoboea_wildeana	TCTGTATCTGGGT-TTTTGTATATGAAAGAAAAATGGAAGAATTGGTGTGAATTGATTTC
	Paraboea_birmanica	TCCGCATCTGGGT-TTTTGTATATGAAAGAAAAATGGAAGAATTGGTGTGAATTGATTTC
	Paraboea_burttii	TCCGTATCTTGGT-TTTTGTATATGAAATAAAAATGGAAGAATTGGTGTGAATTGATTTC
	Paraboea_capitata_var_oblongifolia	TCCGTATCTCGGT-TTTTTTATATGAAATAAAAATGGAAGAATTGGTGTGAATTGATTTC
	Paraboea_crassifolia	TCTGTATCTGGGT-TTTTGTATATGAAAGAAAAATGGAAGAATTGGTGTGAATTGATTTC
	Paraboea_divaricata	TCCCTATCTCGGT-TTTTGTATATGAAATAAAAATGGAAGAATTGGTGTGAATTGATTTC
	Paraboea_glandulosa	TCCGCATCTGGGT-TTTTGTATATGAAAGAAAAATGGAAGAATTGGTGTGAATTGATTTC
	Paraboea_middletonii	TCCGTATCTGGGT-TTTTGTATATGAAAGAAAAATGGAAGAATTGGTGTGAATTGATTTC
	Paraboea_neurophylla	TCCGTATCTGGGT-TTTTGTATATAAAAGAAAAATGGAAGAATTGGTGTGAATTGATTTC
	Paraboea_swinhoei	TCCGTATCTGGGT-TTTTGTATATGAAAGAAAAATGGAAGAATTGGTGTGAATTGATTTC
	Paraboea_trachyphylla	TCCATATCTGGGT-TTTTGTATATGAAAGAAAAATGGAAGAATTGGTGTGAATTGATTTC
	Paraboea_umbellata	TCCGTATCTGGGT-TTTTGTATATGAAAGAAAAATGGAAGAATTGGTGTGAATTGATTTC
	Paraboea_velutina	TCCGTATCTGGGT-TTTTGTATATGAAAGAAAAATGGAAGAATTGGTGTGAATTGATTTC
	Paraboea_verticillata	TCCGTATCTCGGT-TTTTGTATATGAAATAAAAATGGAAGAATTGGTGTGAATTGATTTC
	Petrocodon_coriaceifolius	TCTGTATCTGGGT-TTTTGTATATG----AAAAATAGAAGAATTGGTGTGAATTGATTTC
	Petrocodon_dealbatus	TCTGTATCTGGGT-TTTTGTATATG----AAAAATAGAAGAATTGGTGTGAATTGATTTC
	Petrocodon_ferrugineus	TCTGTATCTGGGT-TTTTGTATATG----AAAAATAGAAGAATTGGTGTGAATTGATTTC
	Petrocodon_hancei	TCTCTATCTGGGT-TTTTGTATATG----AAAAATAGAAGAATTGGTGTGAATTGATTTC
	Petrocodon_hechiensis	TCTGTATCTGGGT-TTTTGTATATG----AAAAATAGAAGAATTGGTGTGAATTGATTTC
	Petrocodon_integrifolius	TCTGTATCTGGGT-TTTTGTATATG----AAAAATAGAAGAATTGGTGTGAATTGATTTC
	Petrocodon_scopulorum	TCTGTATCTGGGT-TTTTGTATATG----AAAAATAGAAGAATTGGTGTGAATTGATTTC
	Petrocodon_viridescens	TCTGTATCTGGGT-TTTTGTATATG----AAAAATAGAAGAATTGGTGTGAATTGATTTC
	Petrocosmea_kerrii	TCTGTATCTGGGT-TTTTGTATATG----AAAAATAGAAGAATTGGTGTGAATTGATTTC
	Petrocosmea_minor	TCTGTATCTGGGT-TTTTGTATAT----AAAAAATGGAAGAATTGGTGTGAATTGATTTC
	Petrocosmea_nervosa	TCTGTATCTGGGT-TTTTGTATATA----AAAAATAGAAGAATTGGTGTGAATTGATTTC
	Petrocosmea_sericea	TCTGTATCTGGGT-TTTTGTATATA----AAAAATAGAAGAATTGGTGTGAATTGATTTC
	Platystemma_violoides	TCTGTATCTGGGT-TTTTGTATATG----AAAAATGGAAGAATTGGTGTGAATTGATTTC
	Primulina_dryas	TCTCTATCTGGGT-TTTTGTATATG----AAAAATAGAAGAATTGGTGTGAATTGATTTC
	Primulina_fimbrisepala	TCTCTATCTGGGT-TTTTGTATATG----AAAAATAGAAGAATTGGTGTGAATTGATTTC
	Primulina_gemella	TCTGTATCTGGGT-TTTTGTATATG----AAAAATAGAAGAATTGGTGTGAATTGATTTC
	Primulina_glandulosa	TCTCTATCTGGGT-TTTTGTATATG----AAAAATAGAAGAATTGGTGTGAATTGATTTC
	Primulina_hochiensis	TCTCTATCTGGGT-TTTTGTATATG----AAAAATAGAAGAATTGGTGTGAATTGATTTC
	Primulina_liguliformis	TCTGTATCTGGGTATTTTGTATATG----AAAAATAGAAGAATTGGTGTGAATTGATTTC
	Primulina_linearifolia	TCTGTATCTGGGTATTTTCTATATG----AAAAATAGAAGAATTGGTGTGAATTGATTTC
	Primulina_longgangensis	TCTGTATCTGGGTATTTTCTATATG----AAAAATAGAAGAATTGGTGTGAATTGATTTC
	Primulina_luochengensis	TCTGTATCTGGGTATTTTGTATATG----AAAAATAGAAGAATTGGTGTGAATTGATTTC
	Primulina_minutimaculata	TCTGTATCTGGGTATTTTCTATATG----AAAAATAGAAGAATTGGTGTGAATTGATTTC
	Primulina_ophiopogoides	TCTGTATCTGGGTATTTTCTATATG----AAAAATAGAAGAATTGGTGTGAATTGATTTC
	Primulina_pinnata	TCTCTATCTGGGT-TTTTGTATATG----AAAAATAGAAGAATTGGTGTGAATTGATTTC
	Primulina_pseudoglandulosa	TCTCTATCTGGGT-TTTTGTATATG----AAAAATAGAAGAATTGGTGTGAATTGATTTC
	Primulina_renifolia	TCTGTATCTGGGTATTTTCTATATG----AAAAATAGAAGAATTGGTGTGAATTGATTTC
	Primulina_tabacum	TCTGTATCTGGGTATTTTCTATATG----AAAAATAGAAGAATTGGTGTGAATTGATTTC
	Primulina_wentsaii	TCTGTATCTGGGTATTTTCTATATG----AAAAATAGAAGAATTGGTGTGAATTGATTTC
	Pseudochirita_guangxiensis	TCTGTATCTGGGT-TTTTGTATATG----AAAAATGGAAGAATTGGTGTGAATTGATTTC
	Pseudochirita_guangxiensis_var_glauca	TCTGTATCTGGGT-TTTTGTATATG----AAAAATGGAAGAATTGGTGTGAATTGATTTC
	Rachunia_cymbiformis	TCTGTATCTGGGT-TTTTGTATATG----AAAAATAAAAGAATTGGTGTGAATTGATTTC
	Ramonda_myconi	TCTGTATCTGATT-TTTTGTATATG----AAAAATGGAAGAATTGGTGTGAATTGATTTC
	Ramonda_nathaliae	TCTGTATCTGATT-TTTTGTATATG----AAAAATGGAAGAATTGGTGTGAATTGATTTC
	Ramonda_serbica	TCTGTATCTGATT-TTTTGTATATG----AAAAATGGAAGAATTGGTGTGAATTGATTTC
	Raphiocarpus_sinicus	TCTGTATCTGGGT-TTTTGTATATG----AAAAATAGAAGAATAGGTGTGAATTGATTTC
	Rhabdothamnopsis_sinensis	TCTGTATCTGGGT-TTTTGTATATGAAAGAAAAATGGAAGAATTGGTGTTAATTGATTTC
	Rhynchoglossum_azureum	TCTGTATCTGTAT-TTTTGTATAT-----GAAAATMCAAAAATTGGTCGGAATTGATTCC
	Rhynchoglossum_notonianum	TCTGTATCKGTAT-TTTTGTATAT-----GAAAATMCAAAAAGTGGTCGGAATTGATTCC
	Rhynchoglossum_obliquum	TCTGTATCTGTAT-TTTTGTATAT-----GAAAATACAAAAATTGGTCAGAATTGATTCC
	Rhynchotechum_discolor	TCCGTATCTGGGT-TTTKGTATACG----AAAAATGGAAGAATTGGTGTGAATTGATTTC
	Rhynchotechum_ellipticum	TCCGTATCTGGGT-TTTTGTATATG----AAAAATGGAAGAATTGGTGTGAATTGATTTC
	Rhynchotechum_formosanum	TCCGTATCTGGGT-TTTTGTATATG----AAAAATGGAAGAATTGGTGTGAATTGATTTC
	Ridleyandra_petiolata	TCTGTATCTGAGT-TTTTATATATG----AAAAATAGAAGAATTGGTGTGAATTGATTTC
	Ridleyandra_porphyrantha	TCTGTATCTGAGT-TTTTATATATG----AAAAATAGAAGAATTGGTGTGAATTGATTTC
	Ridleyandra_quercifolia	TCTGTATCTGAGT-TTTTATATATG----AAAAATAGAAGAATTGGTGTGAATTGATTTC
	Senyumia_minutiflora	TCTGTATCTGGGT-TTTTGTATATGAAATAAAAATGGAAGAATTGGTGTGAATTGATTTC
	Somrania_albiflora	TCTCTATCTGGGT-TTTTGTATATGAAAGAAAAATGGAAGAATTGGTGTGAATTGATTTC
	Somrania_flavida	TCTCTATCTGGGT-TTTTGTATATGAAAGAAAAATGGAAGAATTGGTGTGAATTGATTTC
	Somrania_lineata	TCTCTATCTGGGT-TTTTGTATATGAAAGAAAAATGGAAGAATTGGTGTGAATTGATTTC
	Spelaeanthus_chinii	TCTGTATCTGGGT-TTTTGTATATGAAAGAAAAATGGAAGAATTGGTGTGAATTGATTTC
	Stauranthera_grandifolia	TCTGTATCTGGAT-TTTTGTATATG----AAAAATGGAAAAATTAATGTGAATTGATTCC
	Streptocarpus_andohahelensis	TCTGTATCTGGGT-TTTTGTATATG----AAAAATGGAAGAATTGGTGTGAATTGATTTC
	Streptocarpus_beampingaratrensis	TCTGTATCTGGGT-TTTTGTATATG----AAAAATGGAAGAATTGGTGTGAATTGATTTC
	Streptocarpus_betsiliensis	TCTGTATCTGGGT-TTTTGTATATG----AAAAATGGAAGAATTGGTGTGAATTGATTTC
	Streptocarpus_dunnii	TCTCTATCTGGGT-TTTTGTATATG----AAAAATGGAAGAATTGGTGTGAATTGATTTC
	Streptocarpus_elongatus	TCTGTATCTGGGT-TTTTGTATATG----AAAAATGGAATAATTCGTCTAAATTGATTTC
	Streptocarpus_hilsenbergii	TCTGTATCTGGGT-TTTTGTATATG----AAAAATGGAAGAATTGGTGTGAATTGATTTC
	Streptocarpus_holstii	TCTGTATCTGGGT-TTTTGTATATG----AAAAATGGAAGAATTGGTGTGAATTGATTTC
	Streptocarpus_ibityensis	TCTGTATCTGGGT-TTTTGTATATG----AAAAATGGAAGAATTGGTGTGAATTGATTTC
	Streptocarpus_kimbozanus	TCTGTATCTGGGT-TTTTGTATATG----AAAAATGGAAGAATTGGTGTGAATTGATTTC
	Streptocarpus_papangae	TCTGTATCTGGGT-TTTTGTATATG----AAAAATGGAAGAATTGGTGTGAATTGATTTC
	Streptocarpus_rexii	TCTGTATCTGGGT-TTTTGTATATG----AAAAATGGAAGAATTGGTGTGAATTGATTTC
	Streptocarpus_saxorum	TCTGTATCTGGGT-TTTTGTATATA----AAAAATGGAAGAATTGGTGTGAATTGATTTC
	Streptocarpus_strigosus	-CTGTATCTGGAT-TTTTGTATATG----AAAAATGGAAGAATTGGTGTGAATTGATTTC
	Streptocarpus_vestitus	TCTGTATCTGGGT-TTTTGTATATG----AAAAATGGAAGAATTGGTGTGAATTGATTTC
	Tetraphyllum_roseum	------------------------G----AAAAATGGAAGAATTGA-----------TTC
	Titanotrichum_oldhamii	TCTGTATCTGTAT-TTTTGTATAT----CAAAAATGGAAGAATTGGTGTGAATTGATTCC
	Tribounia_grandiflora	TCTGTATCTGGGT-TTTTGTATAT----GAAAAATGGAAGAAGTGGTGTGAATTGATTTC
	Tribounia_venosa	TCTGTATCTGGGT-TTTTGTATAT----GAAAAATGGAAGAAGTGGTGTGAATTGATTTC
	Whytockia_purpurascens	TCTGTATCTGGAG-TTTTGTATATG----AAAAATGGAA----------GAATTGATTCC
	Whytockia_sasakii	TCTGTATCTGGAG-TTTTGTATATG----AGAAATGGAA----------GAATTGATTCC
	Whytockia_tsiangiana	TCTGTATCTGAAG-TTTTGAATATG----AGAAATGGAA----------GAATTGATTCC
	Aeschynanthus_bracteatus	ACATTGATAAAATAATCGAATATTCATT------AATCAAATCATTCACTCCACAGTCCG
	Aeschynanthus_lancilimbus	ACATTGATAAAATAATCGAATATTCATT------AATCAAATCATTCACTCCACAGTCCG
	Aeschynanthus_micranthus	ACATTGATAAAATAATCGAATATTCATT------AATCAAATCATTCACTCCACAGTCCG
	Aeschynanthus_rhododendron	ACATTGATAAAATAATCGAATATTCATT------AATCAAATCATTCACTCCACAGTCCG
	Aeschynanthus_roseoflorus	ACATTGATAAAAGAATCGAATATTCATT------AATCAAATCATTCACTCCACAGTCCG
	Agalmyla_biflora	ACATTGATAAAAGAATCGAATATTCATT------AATCAAATCATTCACTCCACAGTCCG
	Agalmyla_bilirana	ACATTGATAAAAGAATCGAATATTCATT------AATCAAATCATTCACTCCACAGTCCG
	Agalmyla_clarkei	ACATTGATAAAAGAATCGAATATTCATT------AATCAAATCATTCACTCCACAGTCCG
	Agalmyla_glabra	ACATTGATAAAAGAATCGAATATTCATT------AATCAAATCATTCACTCCACAGTCCG
	Agalmyla_paucipilosa	ACATTGATAAAAGAATCGAATATTCATT------AATAAAATCATTCACTCCACAGTCCG
	Agalmyla_sojoliana	ACATTGATAAAAGAATCGAATATTCATT------AATAAAATCATTCACTCCACAGTCCG
	Allocheilos_guangxiensis	ACATTGATAAAAGAATCGAATATTCATT------AATCAAATCATTCACTCCATAGTCCG
	Allostigma_guangxiense	ACATTGATAAAAGAATCGAATATGAATT------AATCAAATCATTCACTCCACAGTCCG
	Anna_mollifolia	ACATTGATAAAAGAATCGAATATTAATT------AATCAAATCATTCACTCCACAGTCCG
	Anna_ophiorrhizoides	ACATTGATAAAAGAATCGAGTATTAATT------AATCAAATCATTCACTCCACAGTCCG
	Anna_submontana	ACATTGATAAAAGAATCGAATATTAATT------AATCAAATCATTCACTCCACAGTCCG
	Beccarinda_tonkinensis	ACATTG-------AATCAAATATTCATT------GATAAAATGATTCACTCCATAGTCCG
	Billolivia_longipetiolata	ACATTGATAAAAGAATCGAATATTCATT------AATCAAATCATTCACTCCACAGTCCG
	Billolivia_minutiflora	ACATTGATAAAAGAATCGAATATTCATT------AATCAAATCATTCACTCCACAGTCCG
	Billolivia_vietnamensis	------------------------------------------------------------
	Billolivia_violacea	ACATTGATAAAAGAATCGAATATTCATT------AATCAAATCATTCACTCCACAGTCCG
	Boea_hygroscopica	ACATTGATAAAAGAATCGAATATTCATT------GATCAAATCATTCACTCCACAGTCCG
	Boea_magellanica	ACATTGATAAAAGAATCGAATATTCATT------GATCAAATCATTCACTCCACAGTCCG
	Boeica_multinervia	ACATTG-------AATCAAATATTCATT------GATCAAATGATTCACTCCATAGTCCG
	Boeica_ornithocephalantha	ACATTG-------AATCAAATATTCATT------GATCAAATGATTCACTCCATAGTCCG
	Briggsiopsis_delavayi	ACATTGATAAAAGAATCGAATATGAATT------AATCAAATCATTCACTCCACAGTCCG
	Cathayanthe_biflora	ACATTGATAAAAGAATCGAATATTCATT------AATCAAATCATTCACTCCACAGTCCG
	Chayamaritia_banksiae	ACATTGATAAAAGAATCGAATATTAATT------AATCAAATCATTCACTCCACAGTCCG
	Chayamaritia_smitinandii	ACATTGATAAAAGAATCGAATATTAATT------AATCAAATCATTCACTCCACAGTCCG
	Codonoboea_albomarginata	ACATTGATAAAAGAATCGAATATTCATT------GATCAAATCATTCACTCCACAGTCCG
	Codonoboea_codonion	ACATTGATAAAAGAATCGAATATTCATT------GATCAAATCATTCACTCCACAGTCCG
	Codonoboea_corrugata	ACATTGATAAAAGAATCGAATATTCATT------GATCAAATCATTCACTCCACAGTCCG
	Codonoboea_floribunda	ACATTGATAAAAGAATCGAATATTCATT------GATCAAATCATTCACTCCACAGTCCG
	Codonoboea_malayana	ACATTGATAAAAGAATCGAATATTCATT------GATCAAATCATTCACTCCACAGTCCG
	Codonoboea_venusta	ACATTGATAAAAGAATCGAATATTCATT------GATCAAATCATTCACTCCACAGTCCG
	Conandron_ramondioides	ACATTGATAAAAGAATCGAATATTCATT------AATCAAATCATTCACTCCACAGTCCG
	Corallodiscus_conchifolius	ACATTGATAAAAGAATTAAATATTCATT------GATCAAATCATTCACTCCACAGTCCG
	Corallodiscus_kingianus	ACATTGATAAAAGAATCGAATATTCATT------GATCAAATCATTCACTCCACAGTCCG
	Corallodiscus_lanuginosus	ACATTGATAAAAGAATCGAATATTCATT------GATCAAATCATTCACTCCACAGTCCG
	Cyrtandra_cumingii	ACATTGATAAAAGAATCGAATATTCATT------AATCAAATCATTCACTCCACAGTCCG
	Cyrtandra_cupulata	ACATTGATAAAAGAATCGAATATTCATT------AATCAAATCATTCACTCCACAGTCCG
	Cyrtandra_glabra	ACATTGATAAAAGAATCGAATATTCATT------AATCAAATCATTCACTCCACAGTCCG
	Cyrtandra_kusaimontana	ACATTGATAAAAGAATCGAATATTAATT------AATCAAATCATTCACTCCACAGTCCG
	Cyrtandra_longifolia	ACATTGATAAAAGAATCGAATATTCATT------AATCAAATCATTCACTCCACAGTCCG
	Cyrtandra_pendula	ACATTGATAAAAGAATCGAATATTCATT------AATCAAATCATTCACTCCACAGTCCG
	Damrongia_clarkeana	ACATTGATAAAAGAACCGAATATTCATT------GATCAAATCATTCACTCCACAGTCCG
	Damrongia_fulva	ACATTGATAAAAGAATCGAATATTCATT------GATCAAATCATTCACTCCACAGTCCG
	Damrongia_lacunosa	ACATTGATAAAAGAATCGAATATTCATT------GATCAAATCATTCACTCCACAGTTCG
	Damrongia_orientalis	ACATTGATAAAAGAATCGAATAGTCATT------GAGCAAATCATTCACTCCACAGTCCG
	Damrongia_purpureolineata	ACATTGATAAAAGAATCGAATATTCATT------GATCAAATCATTCACTCCACAGTCCG
	Damrongia_sumatrana	ACATTGATAAAAGAATCGAATATTCATT------GATCAAATCATTCACTCCACAGTCCG
	Damrongia_trisepala	GCATTGATAAAAGAATCGAATATTCATT------GATCAAATCATTCACTCCACAGTCCG
	Deinostigma_cicatricosum_MMO	ACATTGATAAAAGAATCGAATATTCATT------AATAAAATCATTCACTCCACAGTCCG
	Deinostigma_cicatricosum_XWB	ACATTGATAAAAGAATCGAATATTCATT------AATAAAATCATTCACTCCACAGTCCG
	Deinostigma_cyrtocarpum	ACATTGATAAAAGAATCGAATATTCATT------AATAAAATCATTCACTCCACAGTCCG
	Deinostigma_eberhardtii_Bach_0512	ACATTGATAAAAGAATCGAATATTCATT------AATAAAATCATTCACTCCACAGTCCG
	Deinostigma_minutihamata	ACATTGATAAAAGAATCGAATATTCATT------AATAAAATCATTCACTCCCCAGTCCG
	Deinostigma_poilanei	ACATTGATAAAAGAATCGAATATTCATT------AATAAAATCATTCACTCCACAGTCCG
	Deinostigma_poilanei_POIL	ACATTGATAAAAGAATCGAATATTCATT------AATCAAATCATTCACTCCACAGTCCG
	Deinostigma_sp_Bach_0513	ACATTGATAAAAGAATCGAATATTCATT------AATAAAATCATTCACTCCACAGTCCG
	Deinostigma_tamianum	ACATTGATAAAAGAATCGAATATTCATT------AATAAAATCATTCACTCCACAGTCCG
	Didissandra_elongata_subsp_minor	ACATTGATAAAAGAATCGAATATTCATT------GATCAAATCATTCACTCCACAGTCCG
	Didissandra_frutescens	ACATTGATAAAAGAATCGAATATTCATT------GATCAAATCATTCACTCCACAGCCCG
	Didissandra_sp_MM_2015	ACATTGATAAAAGAATCGAATATTCATT------GATCAAATCATTCACTCCACAGTCCG
	Didymocarpus_antirrhinoides	ACATTGATAAAAGAATCGAATATTCATT------AATCAAATCATTCACTCCACAGTCCG
	Didymocarpus_citrinus	ACATTGATAAAAGAATCGAATATTCATT------AATCAAATCATTCACTCCACAGTCCG
	Didymocarpus_cordatus	ACATTGATAAAAGAATCGAATATTCATT------AATCAAATCATTCACTCCACAGTCCG
	Didymocarpus_podocarpus	ACATTGATAAAAGAATCGAATATTCATT------AATCAAATCATTCACTCCACAGTCCG
	Didymocarpus_stenanthos	ACATTGATAAAAGAATCGAATATTCATT------AATCAAATCATTCACTCCACAGTCCG
	Didymocarpus_villosus	ACATTGATAAAAGAATCGAATATTCATT------AATCAAATCATTCACTCCACAGTCCG
	Didymostigma_obtusum	ACATTGATAAAAGAATCGAATATTCATT------AATCAAATCATTCACTCCACAGTCCG
	Didymostigma_trichanthera	ACATTGATAAAAGAATCGAATATTCATT------AATCAAATCATTCACTCCACAGTCCG
	Dorcoceras_geoffrayi	ACATTGATAAAAGAATCGAATATTCATT------GATCAAATCATTCACTCCACAGTCCG
	Dorcoceras_hygrometricum	ACATTGATAAAAGAATCGAATATTCATT------GATCAAATCATTCACTCCACAGTCCG
	Emarhendia_bettiana	ACATTGATAAAAGAATCGAATATTCATT------GATCAAATCATTCACTCCACAGTCCG
	Epithema_membranaceum	AA------GAAAGAATCGAATATTCATT------CATCAAATCATTCACTCCATAGTCCA
	Epithema_taiwanense	AA------GAAAGAATCGAATATTCATT------CATCAAATCATTCACTCCATAGTCCA
	Glabrella_longipes	ACATTGATAAAAGAATCGAATATTAATT------AATCAAATCATTCACTCCACAGTCCG
	Glabrella_mihieri	ACATTGATAAAAGAATCGAATATTAATT------AATCAAATCATTCACTCCACAGTCCG
	Gyrocheilos_chorisepalus_var_synsepalus	ACATTGATAAAAGAATCGAATATTCATT------AATCAAATCATTCACTCCACAGTCCG
	Gyrocheilos_lasiocalyx	ACATTGATAAAAGAATCGAATATTCATT------AATCAAATCATTCACTCCACAGTCCG
	Gyrocheilos_retrotrichus	ACATTGATAAAAGAATCGAATATTCATT------AATCAAATCATTCACTCCACAGTCCG
	Gyrocheilos_retrotrichus_var_oligolobus	ACATTGATAAAAGAATTGAATATTCATT------AATCAAATCATTCACTCCACAGTCCG
	Haberlea_rhodopensis	ACATTGATAAAAGAATCGAATATTCATT------GATCAAATCATTCACTCCATAGTCCG
	Hemiboea_bicornuta	ACATTGATAAAAGAATCGAATATTCATT------AATCAAATCATTCACTCCACAGTCCG
	Hemiboea_cavaleriei	ACATTGATAAAAGAATCGAATATTCATT------AATCAAATCATTCACTCCACAGTCCG
	Hemiboea_omeiensis	ACATTGATAAAAGAATCGAATATTCATT------AATCAAATTATTCACTCCACAGTCCG
	Hemiboea_ovalifolia	ACATTGATAAAAGAATCGAATATTCATT------AATCAAATCATTCACTCCACAGTCCG
	Hemiboea_purpureotincta	ACATTGATAAAAGAATCGAATATTCATT------AATCAAATAATTCACTCCACAGTCCG
	Hemiboea_subcapitata	ACATTGATAAAAGAATCGAATATTCATT------AATCAAATCATTCACTCCACAGTCCG
	Henckelia_anachoreta	ACATTGATAAAAGAATCGAATATTCATT------AATCAAATCATTCACTCCACAGTCCG
	Henckelia_bifolia	ACATTGATAAAAGAATCGAATATTCATT------AATCAAATCATTCACTCCACAGTCCG
	Henckelia_dielsii	ACATTGATAAAAGAATCGAATATTCATT------AATCAAATCATTCACTCCACAGTCCG
	Henckelia_floccosa	ACATTGATAAAAGAATCGAATATTCATTATCAAAAATCAAATCATTCACTCCACAGTCCG
	Henckelia_grandifolia	ACATTGATAAAAGAATCGAATATTCATT------AGTCAAATTATTCACTCCACAGTCCG
	Henckelia_incana	ACATTGATAAAAGAATCGAATATTCATTATCAAAAATCAAATCATTCACTCCACAGTCCG
	Henckelia_pumila	ACATTGATAAAAGAATCGAATATTCATT------AATCAAATCATCCACTCCACAGTCCG
	Henckelia_urticifolia	ACATTGATAAAAGAATCGAATATTCATT------AATCAAATCATTCACTCCACAGTCCG
	Hexatheca_fulva	ACATTGATAAAAGAATCGAATATTCATT------AATCAAATCATTCACTCCACAGTCCG
	Jancaea_heldreichii	ACATTGATAAAAGAATCGAATATTCATT------GATCAAATCATTCACTCCATAGTCCG
	Jerdonia_indica	ACATTGATGAAAGAATCGAATATTCATT------CATCAAATCATTCACTCCATAGTCCG
	Kaisupeea_herbacea	ACATTGATAAAAGAATCGAATATTCATT------GATCAAATCATTCACTCCACAGTCCG
	Kaisupeea_orthocarpa	ACATTGATAAAAGAATCGAATATTCATT------GATCAAATCATTCACTCCACAGTCCG
	Langbangia_annamensis_ANNA	ACATTGATAAAAGAATCGAATATTCATT------AATCAAATCATTCACTCCACAGTCCG
	Langbangia_annamensis_CR024	ACATTGATAAAAGAATCGAATATTCATT------AATCAAATCATTCACTCCACAGTCCG
	Langbiangia_annamensis_BD77	ACATTGATAAAAGAATCGAATATTCATT------AATCAAATCATTCACTCCACAGTCCG
	Langbiangia_scutellifolia	ACATTGATAAAAGAATCGAATATTCATT------AATCAAATCATTCACTCCACAGTCCG
	Langbiangia_sp_CR027	ACATTGATAAAAGAATCGAATATTCATT------AATCAAATCATTCACTCCACAGTCCG
	Langbiangia_sp_CR028	ACATTGATAAAAGAATCGAATATTCATT------AATCAAATCATTCACTCCACAGTCCG
	Leptoboea_multiflora	ACATTG-------AATCAAATATTCATT------GATCAAATGATTCACGCCATAGTCCG
	Liebigia_barbata	ACATTGATAAAAGAATCG----------------AATCAAATCATTCACTCCACAGTCCG
	Litostigma_coriaceifolium	????????????????????????????????????????????????????????????
	Litostigma_crystallinum	????????????????????????????????????????????????????????????
	Litostigma_napoense	????????????????????????????????????????????????????????????
	Litostigma_pingbianense	????????????????????????????????????????????????????????????
	Loxocarpus_angustifolius	ACATTGATAAAAGAATCGAATATTCATT------GATCAAATCATTCACTCCACAGTCCG
	Loxocarpus_argenteus	ACATTGATAAAAGAATCGAATATTCATT------GATCAAATCATTCACTCCACAGTCCG
	Loxocarpus_holttumii	ACATTGATAAAAGAATCGAATATTCATT------GATCAAATCATTCACTCCACAGTCCG
	Loxocarpus_incanus	ACATTGATAAAAGAATCGAATATTCATT------GATCAAATCATTCACTCCACAGTCCG
	Loxocarpus_incanus_var_sekayuensis	ACATTGATAAAAGAATCGAATATTCATT------GATCAAATCATTCACTCCACAGTCCG
	Loxocarpus_repens	ACATTGCTAAAAGAATCGAATATTCGTT------GATCAAATCATTCACTCCACAGTCCG
	Loxocarpus_rufescens	ACATTGATAAAAGAATCGAATATTCATT------GATCAAATCATTCACTCCACAGTCCG
	Loxocarpus_semitortus	ACATTGATAAAAGAATCGAATATTCATT------GATCAAATCATTCACTCCACAGTCCG
	Loxocarpus_sericiflavus	ACATTGATAAAAGAATCGAATATTCATT------GGTCAAATCATTCACTCCACAGTCCG
	Loxocarpus_verbeniflos	ACATTGATAAAAGAATCGAATATTTATT------GATCAAATCATTCACTCCACAGTCCG
	Loxocarpus_violoides	ACATTGATAAAAGAATCGAATATTCATT------GATCAAATCATTCACTCCACAGTCCG
	Loxonia_hirsuta	-CATTGAAGAAAGAATCGAATATTCATT------CATCAAACCATTCACTCCATAGTCCG
	Loxostigma_fimbrisepalum	ACATTGATAAAAGAATCGAATATTAATT------AATCAAATCATTCACTCCACAGTCCG
	Loxostigma_glabrifolium	ACATTGATAAAAGAATCGAATATTAATT------AATCARATCATTCACTCCACAGTCCG
	Loxostigma_griffithii	ACATTGATAAAAGAATCGAATATTAATT------AATCAAATCATTCACTCCACAGTCCG
	Loxostigma_sp_Gaoligong_Shan_7668	ACATTGATAAAAGAATCGAATATTAATT------AATCAAATCATTCACTCCACAGTCCG
	Lysionotus_chingii	ACATTGATAAAAGAATCGAATATTCATT------AATCAAATCATTCACTCCACAGTCCG
	Lysionotus_forrestii	ACATTGATAAAAGAATCGAATATTCATT------AATCAAATCATTCACTCCACAGTCCG
	Lysionotus_pauciflorus	ACATTGATAAAAGAATCGAATATTCATT------AATCAAATCATTCACTCCACAGTCCG
	Lysionotus_petelotii	ACATTGATAAAAGAATCGAATATTCATT------AATCAAATAATTCACTCCACAGTCCG
	Metapetrocosmea_peltata	ACATTGATAAAAGAATCGAATATTCATT------AATAAAATCATTCACTCCACAGTCCG
	Michaelmoelleria_vietnamensis	ACATTGATAAAAGAATCGAATATTCATT------AATCAAATCATTCACTCGACAGTCCG
	Microchirita_aff_hamosa	ACATTAATAAACGAATTGAATATTCATT------GATCARATCATTCACTCCATAGTCCG
	Microchirita_caliginosa	ACATTAATAAACGAATTGAATATTCATT------GATCAAATCATTCACTCCACAGTCCG
	Microchirita_lavandulacea	ACATTAATAAACGAATTGAATATTCATT------GATCAAATCATTCACTCCACAGTCCG
	Microchirita_sericea	ACATTAATAAACGAATTGAATATTCATT------GATCAAATCATTCACTCCACAGTCCG
	Microchirita_tubulosa	ACATTAATAAACGAATTGAATATTCATT------GATCAAATCATTCACTCCACAGTCCG
	Microchirita_viola	ACATTAATAAACGAATTGAATATTCATT------GATCAAATCATTCACTCCACAGTCCG
	Middletonia_evrardii	ACATTGATAAAAGAATCGAATATTCATT------GATCAAATCATTCACTCCACAGTCCG
	Middletonia_multiflora	ACATTGATAAAAGAATCGAATATTCATT------GATCAAATCATTCACTCCACAGTCCG
	Middletonia_regularis	ACATTGATAAAAGAATCGAATATTCATT------GATCAAATCATTCACTCCACAGTCCG
	Monophyllaea_elongata	ACATTAAAGAAAAAATCGAATATTCATTCATCAACATCAAATTATTCACTCCAAAGTCCG
	Monophyllaea_glauca	ACATTGAAGAAAAAATCGAATAGTCATTCATCAACATCAAATTATTCACTCCAAAGTCCG
	Monophyllaea_hirticalyx	ACATTGAAGAAAAAATCGAATAATCATTCATCAACATCAAATTATTCACTCCAAAGTCCG
	Monophyllaea_horsfieldii	ACATTGAAGAAAAAATCGAATAGTCATTCATCAACATCAAATTATTCACTCCAAAGTCCG
	Orchadocarpa_lilacina	AC-----------------------ATT------GATCAAATCATTCACTCCACAGTCCG
	Oreocharis_argyreia	ACATTGATAAAAGAATCGAATATTCATT------AATCAAATCATTCACTCCACAGTCCG
	Oreocharis_begoniifolia	ACATTGATAAAAGAATCGAATATTCATT------AATCAAATCATTCACTCCACAGTCCG
	Oreocharis_benthamii	ACATTGATAAAAGAATCGAATATTCATT------AATCAAATCATTCACTCCATAGTCCG
	Oreocharis_cotinifolia	ACATTGATAAAAGAATCGAATATTCATT------AATCAAATCATTCACTCCACAGTCCG
	Oreocharis_craibii	ACATTGATAAAAGAATCGAATATTCATT------AATCAAATCATTCACTCCACAGTCCG
	Oreocharis_dasyantha_var_ferruginosa	ACATTGATAAAAGAATCGAATATTCATT------AATCAAATAATTCACTCCACAGTCCG
	Oreocharis_longifolia	---------AAAGAATCGAATATTCATT------AATCAAATCATTCACTCCACAGTCTG
	Oreocharis_mileensis	ACATTGATAAAAGAATCGAATATTCATT------AATCAAATCATTCACTCCACAGTCCG
	Oreocharis_ronganensis	ACATTGATAAAAGAATCGAATATTCATT------AATCAAATCATTCACTCCACAGTCCG
	Oreocharis_stewardii	ACATTGATAAAAGAATCGAATATTCATT------AATCAAATCATTCACTCCACAGTCCG
	Ornithoboea_arachnoidea	ACATTGCTAAAAGAATCGAATATTCATT------GATCAAATTATTCACTCCACAGTCCG
	Ornithoboea_barbanthera	ACATTGCTAAAAGAATCGAATATTCATT------GATCAAATTATTCACTCCACAGTCCG
	Ornithoboea_flexuosa	ACATTGCTAAAAGAATCGAATATTCATT------GATCAAATTATTCACTCCACAGTCCG
	Ornithoboea_grandiflora	ACATTGCTAAAAGAATCGAATATTCATT------GATCAAATTATTCACTCCACAGTCCG
	Ornithoboea_maxwellii	ACATTGCTAAAAGAATCGAATATTCATT------GATCAAATTATTCACTCCACAGTCCG
	Ornithoboea_occulta	ACATTGCTAAAAGAATCGAATATTCATT------GATCAAATTATTCACTCCACAGTCCG
	Ornithoboea_pseudoflexuosa	ACATTGCTAAAAGAATCGAATATTCATT------GATCAAATTATTCACTCCACAGTCCG
	Ornithoboea_puglisiae	ACATTGCTAAAAGAATCGAATATTCATT------GATCAAATTATTCACTCCACAGTCCG
	Ornithoboea_wildeana	ACATTGCTAAAAGAATCGAATATTCATT------GATCAAATTATTCACTCCACAGTCCG
	Paraboea_birmanica	ACATTGATAAAAGAATCGAATATTCATT------GATCAAATCATTCACTCCACAGCCCG
	Paraboea_burttii	ACATTGCTAAAAGAATTGAATATTCATT------GATCAAATCTATCACTCCACAGTCCG
	Paraboea_capitata_var_oblongifolia	ACATTGCTAAAAGAATTGAATATTCATT------GATCAAATCATTCACTCCACAGTCCG
	Paraboea_crassifolia	ACATTGATAAAAGAATCGAATATTCATT------GATCAAATCATTCACTCCATAGTCCG
	Paraboea_divaricata	ACATTGCTAAAAGAATTGAATATTCATT------GATCAAATCATTCACTCCACGGTCCG
	Paraboea_glandulosa	ACATTGATAAAAGAATCGAATATTCATT------GATCAAATCATTCACTCCACAGCCCG
	Paraboea_middletonii	ACATTGATAAAAGAATCGAATATTCATT------GATCAAATCATTCACTCCACAGTCCG
	Paraboea_neurophylla	ACATTGATAAAAGAATCGAATATTCATT------GATCAAATCATTCACTCCACAGTCTG
	Paraboea_swinhoei	ACATTGATAAAAGAATCCAATATTCATT------GATCAAATCATTCACTCCACAGTCCG
	Paraboea_trachyphylla	ACATTGATAAAATAATTGAATATTCATT------GATCAAATCATTCACTCCACAGTCCG
	Paraboea_umbellata	ACATTGATAAAAGAATCGAATATTCATG------GATCAAATCATTCACTCCACAGTCCG
	Paraboea_velutina	ACATTGATAAAAGAATCGAATATTCATT------GATCAAATCATTCACTCCATAATCCG
	Paraboea_verticillata	ACATTGCTAAAAGAATTGAATATTCATT------GATCAAATCATTCACTCCACAGTCCG
	Petrocodon_coriaceifolius	ACATTGATAAAAGAATCGAATATTTATT------AATCAAATCATTCACTCCATAGTCCG
	Petrocodon_dealbatus	ACATTGATAAAAGAATCGAATATTTATT------AATCAAATCATTCACTCCATAGTCCG
	Petrocodon_ferrugineus	ACATTGATAAAAGAATCGAATATTTATT------AATCAAATCATTCACTCCATAGTCCG
	Petrocodon_hancei	ACATTGATAAAAGAATCGAATATTTATT------AATCAAATCATTCACTCCACAGTCCG
	Petrocodon_hechiensis	ACATTGATAAAAGAATCGGATATTTATT------AATCAAATCATTCACTCCACAGTCCG
	Petrocodon_integrifolius	ACATTGATAAAAGAATCGAATATTTATT------AATCAAATCATTCACTCCACAGTCCG
	Petrocodon_scopulorum	ACATTGATAAAAGAATCGAATATTTATT------AATCAAATCATTCACTCCATAGTCCG
	Petrocodon_viridescens	ACATTGATAAAAGAATCGAATATTTCTT------AATCAAATCATTCACTCCACAGTCCG
	Petrocosmea_kerrii	ACATTGATAAAAGAATCGAATATTAATT------AATCAAATCATTCACTCCACAGTCCG
	Petrocosmea_minor	ACATTGATAAAAGAATCGAATATTAATT------AATCAAATCATTCACTCCACAGTCCG
	Petrocosmea_nervosa	ACATTGATAAAAGAATCGAATATTAATT------AATCAAATCATTCACTCCACAGTCCG
	Petrocosmea_sericea	ACATTGATAAAAGAATCGAATATTAATT------AATCAAATCATTCACTCCACAGTCCG
	Platystemma_violoides	ACATTG-------AATCAAATATTCATT------GATCAAATGATTCACTCCATAGTCCG
	Primulina_dryas	ACATTGATAAAAGAATCGAATATTTATT------AATCAAATCATTCACTCCACAGTCCG
	Primulina_fimbrisepala	ACATTGATAAAAGAATCGAATATTTATT------AATCAAATCATTCACTCCACAGTCCG
[truncated: 6,478 more rows]
